# Supplementary material for: Transient Triplet Metallopnictinidenes M–Pn (M = PdII, PtII; Pn = P, As, Sb): Characterization and Dimerization
Source: J Am Chem Soc. 2025 Jan 29;147(6):5330–9. doi: 10.1021/jacs.4c16830 (PMC11826990; doi:10.1021/jacs.4c16830)
Supplement: Supplementary file 2 — ja4c16830_si_002.txt [file ja4c16830_si_002.txt]

###################################################################
Pnictaethynolate complexes [M(PnCO)(PNP)]

67
 1Pd,N: [Pd(N3)(PNP)], 1-A (C1)
 Pd         0.000000809884      -0.122606169650       0.033584476223
 N         -0.000014767911       0.735360478562      -1.807509296909
 P         -2.313639130761      -0.216293029488       0.273885457042
 N          0.000006235835      -1.053439571313       1.830061025887
 P          2.313646510152      -0.216273150337       0.273873508703
 C         -2.389722839744      -1.045479348669       1.862592685818
 H         -3.319622132259      -1.307590500530       2.369763391428
 C          2.389734127924      -1.045441117978       1.862593965846
 H          3.319636909491      -1.307544986310       2.369763147755
 C         -1.186765412001      -1.350243417054       2.420611811772
 H         -1.137006509053      -1.858922068431       3.395024377879
 C          1.186781100783      -1.350215897370       2.420617124324
 H          1.137026568715      -1.858895381093       3.395029061080
 C         -3.176564819543       1.442633891523       0.511705286911
 C          3.149952292311      -1.340334863407      -0.982316211589
 C         -3.149914578944      -1.340340389760      -0.982334375728
 C          3.176552531611       1.442673377585       0.511677657764
 C         -3.493116029248       2.118165985694      -0.821107707803
 H         -2.613182135568       2.188995555671      -1.476385276707
 H         -3.835952070440       3.147306550879      -0.624623978900
 H         -4.298712722099       1.603831840584      -1.363863764806
 C         -2.163490074416       2.295666252123       1.284563027129
 H         -1.280279674426       2.527090313357       0.671261377719
 H         -1.826259977130       1.791325697564       2.203481324275
 H         -2.634985375932       3.250026577486       1.571690228239
 C         -4.448429480877       1.298021322837       1.348643398828
 H         -4.231252522375       0.881004385982       2.342610859363
 H         -5.204388428321       0.664759907677       0.864532836382
 H         -4.896268743184       2.294902537583       1.496250309527
 C          2.951157872169      -0.794702377920      -2.398666187317
 H          3.567191475473       0.091820270487      -2.595658569872
 H          1.900320254179      -0.523745808484      -2.583200872539
 H          3.248646436788      -1.569671547731      -3.124471973528
 C          4.631816540037      -1.553706908425      -0.682030625730
 H          5.219056467794      -0.636301534664      -0.831743005430
 H          5.037163566672      -2.316371382104      -1.368016660545
 H          4.797927525664      -1.911540773910       0.345782992922
 C          2.401326210555      -2.672844232223      -0.863024456029
 H          2.501405226781      -3.112302019802       0.140040796678
 H          2.811211252178      -3.383990089958      -1.598674717058
 H          1.327676754501      -2.546021996171      -1.073596598554
 C         -2.950998493255      -0.794734201981      -2.398676536331
 H         -1.900134938633      -0.523825641647      -2.583135739869
 H         -3.566989508006       0.091805494275      -2.595727246099
 H         -3.248456026936      -1.569703683752      -3.124494992670
 C         -2.401359241244      -2.672886563297      -0.862972611679
 H         -1.327694148984      -2.546129873518      -1.073505996470
 H         -2.811252594142      -3.384033922174      -1.598616149837
 H         -2.501502534892      -3.112309885316       0.140101288002
 C         -4.631809846850      -1.553624228130      -0.682143990202
 H         -4.798001389111      -1.911428963792       0.345666013970
 H         -5.037153165878      -2.316279639902      -1.368141180523
 H         -5.218992003522      -0.636190171539      -0.831911104239
 C          4.448354746867       1.298111498553       1.348724108371
 H          5.204356449998       0.664830829132       0.864705153757
 H          4.231104377188       0.881143722507       2.342696604370
 H          4.896179007010       2.295001859296       1.496316955332
 C          2.163417565373       2.295736637357       1.284415362148
 H          1.826133815282       1.791440629415       2.203338345511
 H          1.280245839658       2.527116020013       0.671041096739
 H          2.634884638440       3.250117863577       1.571521218457
 C          3.493208737460       2.118152397308      -0.821135884951
 H          4.298875044512       1.603818439080      -1.363786461635
 H          3.835996561660       3.147313513311      -0.624670157173
 H          2.613339445450       2.188918851306      -1.476501869832
 N         -0.000007473241       1.932050169687      -1.898603519508
 N         -0.000158911239       3.073308724825      -2.045601995875

67
 1Pd,P: [Pd(PCO)(PNP)], 1-A (C1)
 Pd        -0.000000472865       0.118382497149      -0.044181751085
 P         -0.000002297793      -0.918183803496       2.100366900316
 P         -2.324568988987       0.270305597083      -0.284255179687
 P          2.324568890844       0.270306415942      -0.284255334838
 N         -0.000000276784       1.152716850770      -1.824184863314
 C          1.184670002363       1.483119220456      -2.394179790158
 H          1.140259103931       2.033110141053      -3.346817844269
 C          2.384827084857       1.164664126029      -1.840574984537
 H          3.314691646356       1.448877481969      -2.335071658199
 C          3.229869336007      -1.351488553537      -0.610312748378
 C          2.254261862576      -2.155949869381      -1.478206890655
 H          2.746695218771      -3.084850396666      -1.809975559471
 H          1.950548211487      -1.591453346113      -2.373411129996
 H          1.349879811494      -2.435491218143      -0.920758574442
 C          4.526209570338      -1.139022585910      -1.392325946863
 H          5.264554652932      -0.548142163495      -0.833229220871
 H          4.343891671503      -0.646257187267      -2.358247495733
 H          4.981357756840      -2.121541236555      -1.601375371216
 C          3.513576124780      -2.111921935289       0.684738595207
 H          4.366493058671      -1.684248152736       1.229607365285
 H          3.769500936758      -3.155848579981       0.440520185838
 H          2.643603168281      -2.123529643215       1.357154068965
 C          3.173129940988       1.399197998598       0.969949629645
 C          4.546415988170       1.864111999760       0.487159830985
 H          4.940804314995       2.615553044819       1.191551966328
 H          4.498112822012       2.334263934047      -0.505979242679
 H          5.272994139146       1.040309848977       0.450652396840
 C          2.234662835474       2.607363086220       1.074161933640
 H          1.252520348114       2.315149146246       1.476139784421
 H          2.074417207825       3.085114424291       0.095924671633
 H          2.676212111316       3.352834631214       1.755726365161
 C          3.294122115968       0.744990957126       2.345758255383
 H          3.560929712009       1.517795840812       3.085664633054
 H          4.079381159661      -0.021034019976       2.374642124100
 H          2.350262453769       0.277592734544       2.664655641039
 C         -1.184670719370       1.483118573312      -2.394179805114
 H         -1.140260231064       2.033109265282      -3.346818008915
 C         -2.384827573013       1.164663051889      -1.840574721197
 H         -3.314692535319       1.448875581231      -2.335070958162
 C         -3.229867390964      -1.351490586435      -0.610313407964
 C         -3.513572116015      -2.111924544182       0.684737924643
 H         -2.643598434700      -2.123529791786       1.357152492907
 H         -3.769494484036      -3.155851889109       0.440519863443
 H         -4.366489783218      -1.684252830183       1.229607111229
 C         -4.526208436248      -1.139026798770      -1.392325931622
 H         -5.264553941479      -0.548146964654      -0.833229067727
 H         -4.981355532881      -2.121546300327      -1.601373739731
 H         -4.343892534967      -0.646262369785      -2.358248399399
 C         -2.254258762922      -2.155950548701      -1.478207478927
 H         -1.349878635697      -2.435494592171      -0.920757332905
 H         -1.950542166046      -1.591452023647      -2.373409487315
 H         -2.746692377805      -3.084849670142      -1.809979725793
 C         -3.173131930462       1.399196723754       0.969949184307
 C         -4.546416353513       1.864111968009       0.487155990085
 H         -4.940806323688       2.615552241474       1.191548037397
 H         -5.272994803737       1.040310282211       0.450645322152
 H         -4.498110113365       2.334265275862      -0.505982262216
 C         -3.294128338330       0.744990640137       2.345758014930
 H         -2.350269932624       0.277592330083       2.664659040233
 H         -4.079388319140      -0.021033545727       2.374641154155
 H         -3.560937385968       1.517796658703       3.085662729770
 C         -2.234663770134       2.607360803235       1.074163748213
 H         -2.676215844610       3.352834846907       1.755723638521
 H         -2.074411446908       3.085109317466       0.095926131067
 H         -1.252524311390       2.315146076365       1.476148370183
 C          0.000002651589      -2.450532120729       1.482392413785
 O          0.000005816035      -3.553112847821       1.087590987389

67
 1Pd,As: [Pd(AsCO)(PNP)], 1-A (C1)
 Pd         0.000001387970      -0.224539829386       0.111053576924
 As        -0.000011386181       1.454885012841      -1.722841783053
 P          2.327874547701      -0.442550101740       0.299725917141
 N          0.000003801603      -1.742523114785       1.508342605959
 P         -2.327868508699      -0.442556307211       0.299723999694
 C          2.383871537647      -1.766802956437       1.512390698717
 C          3.192300125768      -1.145842047647      -1.226364676167
 C          3.232713559523       1.000482081410       1.112885680621
 C          1.183891350195      -2.232914858606       1.948604162977
 C         -1.183882550734      -2.232929050107       1.948591447702
 C         -2.383863622635      -1.766825653924       1.512371064543
 C         -3.232707515165       1.000463832827       1.112906813391
 C         -3.192298872983      -1.145827342105      -1.226374128010
 H          3.313191539462      -2.188990748455       1.896974825006
 H         -3.313183483757      -2.189025598534       1.896942315484
 H          1.139611878134      -3.044189963423       2.691620893863
 H         -1.139601466076      -3.044208387433       2.691603481762
 C          3.421913614625      -0.085888243899      -2.302629092043
 C          2.208983586364      -2.196840366422      -1.755140788309
 C          4.513962785452      -1.828450824648      -0.874965887358
 C         -3.486346991462       2.143971543962       0.131032285958
 C         -4.546929083624       0.566040568622       1.761162950215
 C         -2.267184417265       1.469613898342       2.208298249913
 C          3.486346406665       2.143973125060       0.130989937576
 C          2.267193331773       1.469647047737       2.208273164881
 C          4.546937000827       0.566070417864       1.761145277197
 C         -4.513945392802      -1.828466018490      -0.874972731428
 C         -2.208971915587      -2.196798173639      -1.755185309624
 C         -3.421944188318      -0.085854594145      -2.302613000147
 H          2.525338297740       0.527971245626      -2.477725853335
 H          3.682284872361      -0.588080008445      -3.249177254920
 H          4.252132662267       0.586482823780      -2.050128072896
 H          1.267628928374      -1.732615491779      -2.086072499141
 H          1.966719124835      -2.948633556471      -0.988445848864
 H          2.658647557186      -2.716033382343      -2.617516392519
 H          4.381237595016      -2.616673081687      -0.119918039941
 H          5.266373481082      -1.116187167232      -0.508816644503
 H          4.925919653641      -2.302201816665      -1.781728042979
 H         -4.331589624051       1.929647872826      -0.536531364637
 H         -2.604517011995       2.360290894965      -0.488866966703
 H         -3.737639624972       3.055290016759       0.697916429406
 H         -5.284393393106       0.220596384997       1.023405219834
 H         -4.988629344096       1.429835289801       2.285608102909
 H         -4.395098317608      -0.230161713866       2.504160202352
 H         -2.000348774130       0.648126050537       2.890802849517
 H         -2.749350522798       2.265155280583       2.799816464692
 H         -1.340700990064       1.879875462583       1.782858663503
 H          2.604512918024       2.360277072378      -0.488910336350
 H          4.331587624103       1.929639480076      -0.536572585559
 H          3.737637751670       3.055303186152       0.697856008838
 H          1.340706326210       1.879898118978       1.782831411802
 H          2.749359123530       2.265199847676       2.799776279756
 H          2.000364279075       0.648169023236       2.890792172292
 H          4.395107452732      -0.230120067728       2.504155425656
 H          4.988637917237       1.429873549487       2.285575989826
 H          5.284399908854       0.220614087482       1.023392054838
 H         -5.266360231802      -1.116225297165      -0.508787342145
 H         -4.381193658867      -2.616708630006      -0.119951046809
 H         -4.925911506945      -2.302195756713      -1.781741781715
 H         -1.966674398916      -2.948596161132      -0.988505315839
 H         -1.267635035877      -1.732548764231      -2.086132901983
 H         -2.658644042408      -2.715990000893      -2.617557422215
 H         -4.252174292755       0.586494437289      -2.050089344751
 H         -3.682315187009      -0.588031283053      -3.249169235255
 H         -2.525382236829       0.528025518543      -2.477705937836
 C         -0.000007499768       2.770237612238      -0.528178831072
 O         -0.000006067163       3.656271988914       0.230720626297

67
 1Pd,Sb: [Pd(SbH2)(PNP)], 1-A (C1)
 Pd        -0.000001315398       0.221128835114      -0.153479130544
 Sb         0.000012328350      -2.277356294060       0.604758678033
 P         -2.317168723023       0.530583670931      -0.220969030985
 N         -0.000008407127       2.040942340048      -1.191769909841
 P          2.317148899287       0.530606410126      -0.220941200078
 C         -2.378695785784       2.020932693550      -1.223882018208
 C         -3.398690930372      -0.703840309465      -1.161697816690
 C         -3.061029861546       1.050377006885       1.442443198035
 C         -1.183821185892       2.580099482905      -1.558041245609
 C          1.183803823244       2.580171554244      -1.557932933197
 C          2.378682518940       2.021041389654      -1.223721680640
 C          3.060996298828       1.050243183172       1.442518513022
 C          3.398708502846      -0.703715195862      -1.161769434101
 H         -3.314623822313       2.493628909433      -1.525023691863
 H          3.314610169345       2.493774757720      -1.524803708590
 H         -1.153497098809       3.508873889566      -2.149776330657
 H          1.153479895854       3.508959536188      -2.149646617641
 C         -3.817204043370      -1.880136305263      -0.282720421045
 C         -2.508139128930      -1.199375513686      -2.306943121486
 C         -4.639146222858      -0.043962479198      -1.768102423991
 C          2.918571838076      -0.050540939639       2.491026399679
 C          4.522501125472       1.474884136645       1.313851240791
 C          2.218746785931       2.249346299372       1.890471392422
 C         -2.918697698623      -0.050340108396       2.491029665740
 C         -2.218724822090       2.249454956287       1.890353579961
 C         -4.522505835363       1.475099089637       1.313718899215
 C          4.639150325912      -0.043734744472      -1.768098665252
 C          2.508191002832      -1.199166624681      -2.307075704205
 C          3.817258010987      -1.880078629868      -0.282898299818
 H         -2.962811881903      -2.348697968185       0.226114469592
 H         -4.290882810638      -2.651374254425      -0.912333297902
 H         -4.551559854034      -1.583519759341       0.480154488020
 H         -1.646701549834      -1.774040436862      -1.936762542958
 H         -2.123610013686      -0.358263179638      -2.904911278859
 H         -3.096951947668      -1.852381166822      -2.972341186339
 H         -4.367215445934       0.748955728605      -2.478710347134
 H         -5.310638871471       0.382212796640      -1.011315978598
 H         -5.209420780387      -0.806000184094      -2.325152099669
 H          3.482254837200      -0.958364580801       2.239741999841
 H          1.866134185762      -0.335730028113       2.626070985436
 H          3.300895660521       0.322233230486       3.456046629866
 H          5.183536757770       0.623664434148       1.096462986528
 H          4.858078028525       1.912507846356       2.269095593361
 H          4.664268614705       2.238112824239       0.533972733631
 H          2.319405394126       3.100443656960       1.202440226658
 H          2.547148371117       2.567461456730       2.893532894809
 H          1.151120948750       1.985169662773       1.948032557821
 H         -1.866279278341      -0.335560712925       2.626151599271
 H         -3.482396942493      -0.958161661085       2.239768599692
 H         -3.301063316703       0.322504972256       3.456005813108
 H         -1.151110290099       1.985232883729       1.947919706648
 H         -2.547109412579       2.567620048038       2.893405242991
 H         -2.319346644356       3.100530081637       1.202291183742
 H         -4.664218316057       2.238270368288       0.533773376334
 H         -4.858075789291       1.912821964717       2.268920369977
 H         -5.183586964545       0.623899322261       1.096389800877
 H          5.310613276002       0.382414300392      -1.011269630775
 H          4.367196697360       0.749227615597      -2.478648947401
 H          5.209466117116      -0.805707373740      -2.325194209316
 H          2.123633491547      -0.358006874749      -2.904961108080
 H          1.646767919789      -1.773906003610      -1.936975144073
 H          3.097036877884      -1.852077173986      -2.972536563853
 H          4.551571227122      -1.583499655326       0.480034285269
 H          4.291006045657      -2.651218004791      -0.912579004868
 H          2.962877254001      -2.348739309444       0.225861159293
 H         -1.210739568332      -2.322552088079       1.822002534721
 H          1.210798488264      -2.322476536017       1.821967963508

73
 1Pd,Bi: [Pd(BiMe2)(PNP)], 1-A (C1)
 Pd         0.058754612686       0.647574829947       0.003787731564
 Bi        -0.367253777134      -2.049677080541      -0.177855591585
 P         -2.268830461919       1.030892927637      -0.011496690302
 N          0.099219096053       2.758702284063       0.085267859781
 P          2.395757342943       0.915458814007       0.038936865346
 C         -2.274948051395       2.825278773130      -0.012230587040
 C         -3.217906040596       0.570826643348      -1.589937968203
 C         -3.220416856916       0.579006756049       1.561981783823
 C         -1.063374398469       3.440999609890       0.056267154625
 C          1.292694880940       3.384620666394       0.170551038692
 C          2.470844703597       2.709180778795       0.176167263339
 C          3.294870434135       0.325641796233       1.593867461074
 C          3.381980028926       0.576647171562      -1.552443564101
 H         -3.194638351726       3.411583242128      -0.024045996328
 H          3.414944094312       3.250750087452       0.244932122867
 H         -1.005108484566       4.541076315158       0.091178962253
 H          1.284505030505       4.484558316232       0.237699239824
 C         -3.819758939730      -0.831956294559      -1.535084530823
 C         -2.163620120626       0.640199990546      -2.700217455600
 C         -4.319870465311       1.584851383321      -1.904916225506
 C          3.336587864735      -1.197203839738       1.679863937883
 C          4.705882608910       0.901292496777       1.698016086813
 C          2.432436467625       0.853560238714       2.745788334672
 C         -3.232848007281      -0.927341295143       1.812457363349
 C         -2.430315036853       1.245215378475       2.693695703386
 C         -4.649099987573       1.119599528854       1.543931590626
 C          4.432301372659       1.660395690546      -1.805044314169
 C          2.332776943817       0.635919835339      -2.667214463928
 C          4.065513997833      -0.786043189201      -1.557912675480
 H         -3.077205385581      -1.596655305068      -1.263462903557
 H         -4.212761896168      -1.091650563626      -2.532386070657
 H         -4.660261530782      -0.892702132761      -0.828735927730
 H         -1.387937959447      -0.129551304020      -2.572407703808
 H         -1.664726510317       1.622037980109      -2.715578424410
 H         -2.646725565014       0.485536104001      -3.679505481161
 H         -3.907885150878       2.591012844242      -2.063229891412
 H         -5.081775140373       1.643114578980      -1.115485422662
 H         -4.828824240325       1.279789003689      -2.834672560555
 H          4.013380307452      -1.644950355538       0.941642657161
 H          2.336531444514      -1.626647790528       1.540943885942
 H          3.695265485545      -1.493528459405       2.679638278231
 H          5.368915146647       0.519013637662       0.908190661396
 H          5.148195271032       0.609621416251       2.665525859643
 H          4.706953970295       2.000092755727       1.653630122989
 H          2.370033079423       1.951466688447       2.737143993126
 H          2.868872725837       0.534045157461       3.706468365666
 H          1.406528191150       0.456316008260       2.683964855171
 H         -2.214198538431      -1.318948251570       1.932208371310
 H         -3.732698112346      -1.496305227929       1.018831553597
 H         -3.769577133587      -1.129968723127       2.754495523746
 H         -1.381151842703       0.907935493607       2.696426392867
 H         -2.881465629601       0.974104373848       3.662407786246
 H         -2.430975924957       2.340480916839       2.601134626963
 H         -4.679344423056       2.199789523681       1.338547854675
 H         -5.111365457550       0.958926829304       2.532566795465
 H         -5.277580124245       0.604744049731       0.802969800671
 H          5.169786365069       1.728833141022      -0.992280485157
 H          3.972434552730       2.649057047259      -1.936777063763
 H          4.980246809923       1.414837895880      -2.730207588211
 H          1.781213897373       1.589280373191      -2.647778573247
 H          1.598624117401      -0.177789472302      -2.569658325754
 H          2.827199703576       0.546351045884      -3.649157566101
 H          4.911387835685      -0.824728148230      -0.856501068326
 H          4.469831411554      -0.979937652258      -2.565619944394
 H          3.374120956076      -1.600467447538      -1.317625813729
 C         -0.000448565462      -2.660598094525       2.013232749898
 H         -0.872859320492      -3.227688801233       2.367409387327
 H          0.887544261778      -3.306225545728       2.052412459916
 H          0.154182033903      -1.784626775339       2.656888297699
 C          1.500628012690      -3.158344096472      -0.909287933266
 H          1.222294089441      -4.222754283207      -0.908904971573
 H          1.745147380071      -2.858630906120      -1.937670879271
 H          2.368377917724      -3.012533856343      -0.255448887850

67
 1Pt,N: [Pt(N3)(PNP)], 1-A (C1)
 Pt         0.000003750918      -0.102197920370       0.028231112797
 N          0.000009724962       0.835284789827      -1.787184244379
 P         -2.313874834084      -0.215857583933       0.268871178410
 N          0.000006005558      -1.102894112428       1.796729540357
 P          2.313881787764      -0.215849114629       0.268870647960
 C         -2.389380438838      -1.094504191827       1.830748299622
 H         -3.319660498249      -1.372637573594       2.327970377395
 C          2.389392658984      -1.094487431769       1.830751859222
 H          3.319673961200      -1.372612920239       2.327976138024
 C         -1.187668597563      -1.418376452463       2.380141592483
 H         -1.134535755206      -1.956969930531       3.336727911537
 C          1.187681908452      -1.418366837027       2.380143929084
 H          1.134551312553      -1.956958380726       3.336731496624
 C         -3.182799634726       1.431811955009       0.555299547158
 C          3.147589624634      -1.300971352046      -1.022916832939
 C         -3.147578578659      -1.300977121506      -1.022920934767
 C          3.182791664994       1.431829194282       0.555287107746
 C         -3.491718493304       2.145892479078      -0.759149020447
 H         -2.606197542813       2.239551292432      -1.403884932618
 H         -3.841090934045       3.167153890805      -0.535056187278
 H         -4.289828087429       1.644762128969      -1.324780394019
 C         -2.181938698873       2.267033211173       1.362238729516
 H         -1.292066419411       2.514860583963       0.765694593871
 H         -1.851121511502       1.738400210191       2.269500648322
 H         -2.661513532965       3.210763029320       1.670289827829
 C         -4.460471383255       1.255445822957       1.377448560676
 H         -4.248765714126       0.809636383052       2.360070718505
 H         -5.210674893892       0.634652849249       0.869172358004
 H         -4.913455943041       2.245495063525       1.552287589815
 C          2.930539754035      -0.719401334499      -2.422176246963
 H          3.532791175656       0.180613618801      -2.599651784626
 H          1.875163319473      -0.457524460833      -2.592642496602
 H          3.232594522849      -1.470244915330      -3.171062699104
 C          4.634307575123      -1.508269604814      -0.743143790565
 H          5.213138221710      -0.583407977324      -0.878777124999
 H          5.037667918012      -2.252150399752      -1.450466339084
 H          4.814929583034      -1.888107380863       0.274304829484
 C          2.413289223134      -2.643596486536      -0.932133276347
 H          2.536916728044      -3.113387197614       0.054336513898
 H          2.815994538006      -3.326810614719      -1.697593578294
 H          1.334696911466      -2.518471109427      -1.116247423024
 C         -2.930526788867      -0.719400807547      -2.422177434526
 H         -1.875148726470      -0.457529627529      -2.592642587165
 H         -3.532772788587       0.180618733276      -2.599647921102
 H         -3.232585963850      -1.470238713482      -3.171067808881
 C         -2.413276334422      -2.643601525358      -0.932142047980
 H         -1.334683607175      -2.518473456110      -1.116252020232
 H         -2.815977957994      -3.326812401668      -1.697607213348
 H         -2.536906247995      -3.113397469010       0.054324933384
 C         -4.634296661828      -1.508278870807      -0.743151211240
 H         -4.814919263635      -1.888123650538       0.274294685040
 H         -5.037655173672      -2.252155621902      -1.450479055358
 H         -5.213128526107      -0.583417170677      -0.878778937665
 C          4.460476454593       1.255480950750       1.377419198449
 H          5.210683092976       0.634701288805       0.869131544713
 H          4.248790307426       0.809665335514       2.360042848667
 H          4.913447853534       2.245536700923       1.552255552080
 C          2.181931131892       2.267039838174       1.362237970333
 H          1.851133510902       1.738405074306       2.269505973699
 H          1.292046887741       2.514853401564       0.765705867073
 H          2.661498157253       3.210776738288       1.670279456050
 C          3.491681824794       2.145909751631      -0.759168310592
 H          4.289795653873       1.644792629143      -1.324805402783
 H          3.841034990837       3.167179905231      -0.535085462137
 H          2.606151803967       2.239543111878      -1.403895555539
 N         -0.000030535144       2.033659908605      -1.872322612478
 N         -0.000065981225       3.172983720960      -2.023531149417

67
 1Pt,P: [Pt(PCO)(PNP)], 1-A (C1)
 Pt        -0.000006105562      -0.100678616761       0.037327068174
 P         -0.000025672551       1.067654941672      -2.047810965920
 P         -2.321530511797      -0.274380070371       0.277648175370
 P          2.321520019645      -0.274391960937       0.277654556363
 N         -0.000007132873      -1.212793374723       1.781747418594
 C          1.186074758509      -1.554940663149       2.347384968650
 H          1.137249160751      -2.133134819043       3.281563576571
 C          2.385127560320      -1.212398133461       1.807566924476
 H          3.315670707905      -1.509507235690       2.292616139691
 C          3.243726620075       1.328758365978       0.637655283925
 C          2.274447407250       2.143999986854       1.501917893141
 H          2.783841569640       3.056654747548       1.852696849975
 H          1.945460664333       1.574890863326       2.385146366516
 H          1.383437344124       2.448440014393       0.936946154522
 C          4.525302760766       1.085245870381       1.435831320294
 H          5.255756915832       0.471604199262       0.891619404198
 H          4.316697540645       0.603580436066       2.402006628706
 H          5.002351254327       2.057000187288       1.645876200443
 C          3.556220959328       2.092369592432      -0.648487550859
 H          4.398332176412       1.643647893222      -1.194191450955
 H          3.842905398217       3.125797733504      -0.393784200589
 H          2.687346611721       2.135596916545      -1.321897742790
 C          3.155454940273      -1.371061297970      -1.014089780928
 C          4.571820882208      -1.766354199696      -0.598758202314
 H          4.958338002051      -2.519161219245      -1.305940747612
 H          4.601048605220      -2.211704617827       0.406754987790
 H          5.262790281947      -0.911938729965      -0.624907317723
 C          2.271188204166      -2.622127751607      -1.074461985269
 H          1.249706596490      -2.369685101620      -1.397877509483
 H          2.203587940997      -3.122692513412      -0.097406467933
 H          2.698539397644      -3.332603234341      -1.800796292234
 C          3.176935099655      -0.717654193652      -2.395441124972
 H          3.468441169316      -1.474760041986      -3.142213436666
 H          3.901567558840       0.103550785346      -2.459998047484
 H          2.191570918685      -0.318965093260      -2.678509424141
 C         -1.186091706181      -1.554927407166       2.347386697493
 H         -1.137270572693      -2.133117963916       3.281567765517
 C         -2.385142742285      -1.212374571439       1.807568928947
 H         -3.315686519100      -1.509474054331       2.292622275364
 C         -3.243733357116       1.328777957707       0.637644157873
 C         -3.556369447788       2.092326346084      -0.648501376009
 H         -2.687572419796       2.135509830025      -1.322014796545
 H         -3.843015852030       3.125769573964      -0.393814841390
 H         -4.398550547775       1.643588543779      -1.194082389778
 C         -4.525223842526       1.085295035018       1.435967993959
 H         -5.255731478135       0.471619651712       0.891867846077
 H         -5.002257665905       2.057056648380       1.646012466584
 H         -4.316511641664       0.603682600994       2.402146724580
 C         -2.274382704125       2.144080457087       1.501767703296
 H         -1.383437694485       2.448514478134       0.936690186821
 H         -1.945292609769       1.575019095248       2.384988412847
 H         -2.783760656824       3.056740197800       1.852557432732
 C         -3.155441250690      -1.371075698089      -1.014095708817
 C         -4.571897386166      -1.766190272850      -0.598900320740
 H         -4.958391131232      -2.519043571857      -1.306046339994
 H         -5.262785828218      -0.911715908429      -0.625239749167
 H         -4.601297311554      -2.211422706899       0.406659647043
 C         -3.176683430227      -0.717804803561      -2.395514833088
 H         -2.191240722487      -0.319253579532      -2.678504626811
 H         -3.901215224734       0.103473831885      -2.460245534002
 H         -3.468182915677      -1.474955047426      -3.142244837681
 C         -2.271297761846      -2.622238845408      -1.074248440547
 H         -2.698633012877      -3.332733986271      -1.800572866210
 H         -2.203871683470      -3.122723689621      -0.097140047852
 H         -1.249749306007      -2.369931919571      -1.397558505691
 C          0.000041946907       2.591821474812      -1.401183639984
 O          0.000052318845       3.688108173866      -0.991690634916

67
 1Pt,As: [Pt(AsCO)(PNP)], 1-A (C1)
 Pt        -0.000000359124      -0.204509823755      -0.094630809346
 As         0.000006835758       1.561516383655       1.671765338109
 P         -2.323806388278      -0.436643648813      -0.283349634582
 N         -0.000003036298      -1.759225956212      -1.462409825781
 P          2.323804881688      -0.436652390685      -0.283347462264
 C         -2.384189833341      -1.774479212470      -1.480486644298
 C         -3.176362575448      -1.123762654684       1.256728552545
 C         -3.239869508952       0.993615859516      -1.102418527959
 C         -1.185151071632      -2.251874035138      -1.904165411638
 C          1.185143568308      -2.251888699022      -1.904152570598
 C          2.384183838219      -1.774503834386      -1.480466591279
 C          3.239864896537       0.993596395807      -1.102438717797
 C          3.176359854741      -1.123750998933       1.256740275458
 H         -3.313822277770      -2.199131407051      -1.860918779154
 H          3.313814940960      -2.199167337281      -1.860889226396
 H         -1.135612260188      -3.071633431905      -2.635651750000
 H          1.135602518661      -3.071651513951      -2.635634919711
 C         -3.296187511597      -0.082026285885       2.368057409613
 C         -2.247194362089      -2.249358150009       1.726748380438
 C         -4.553534498767      -1.704472145657       0.937515150532
 C          3.536806540629       2.115487594629      -0.108351369202
 C          4.530802924872       0.535340428429      -1.781604954619
 C          2.270085905757       1.498289250948      -2.177536775388
 C         -3.536835471489       2.115477241416      -0.108304999724
 C         -2.270085063285       1.498345331501      -2.177494199600
 C         -4.530793522731       0.535360871266      -1.781612573326
 C          4.553502115333      -1.704528629516       0.937522632151
 C          2.247155165579      -2.249293909339       1.726814019555
 C          3.296245982470      -0.081980043491       2.368030256669
 H         -2.349914140364       0.451920772215       2.540253675147
 H         -3.577288052900      -0.591245818774       3.304818834485
 H         -4.070355301964       0.666247914118       2.156447514216
 H         -1.257343072301      -1.857156607937       2.005636531506
 H         -2.101552292767      -3.010559047272       0.945826176280
 H         -2.688447856738      -2.738847103282       2.610393666104
 H         -4.512188559356      -2.449005646320       0.129148876735
 H         -5.277661769112      -0.925356175744       0.661125938290
 H         -4.946964291661      -2.210684738641       1.834830058869
 H          4.382312782687       1.865775311841       0.547521047673
 H          2.665438834178       2.348730691306       0.521402984530
 H          3.810632578251       3.026706193876      -0.664963226182
 H          5.267099861340       0.139483730373      -1.069076344336
 H          4.993127795033       1.400643282815      -2.285130696627
 H          4.339722957257      -0.229897366321      -2.547639635876
 H          1.966766237010       0.688608754306      -2.858994960269
 H          2.767171698943       2.280973761461      -2.773907634721
 H          1.363392500362       1.931751223293      -1.734587714927
 H         -2.665474886543       2.348718940369       0.521460314510
 H         -4.382342541811       1.865733975582       0.547555292428
 H         -3.810673250368       3.026705524775      -0.664895351817
 H         -1.363403839373       1.931812787806      -1.734526387133
 H         -2.767175681276       2.281033680601      -2.773856104046
 H         -1.966745038909       0.688682660992      -2.858964716518
 H         -4.339690090559      -0.229844802374      -2.547673415997
 H         -4.993129697517       1.400673389746      -2.285111322058
 H         -5.267089713857       0.139462207880      -1.069106741483
 H          5.277652710296      -0.925455920232       0.661072986712
 H          4.512105707647      -2.449103007819       0.129196782488
 H          4.946935042268      -2.210708933020       1.834854371200
 H          2.101450107735      -3.010503074520       0.945911221660
 H          1.257332536915      -1.857040386747       2.005730074043
 H          2.688416859233      -2.738787470025       2.610452751885
 H          4.070456685549       0.666241338555       2.156389436711
 H          3.577320910999      -0.591180158896       3.304809917497
 H          2.350002305203       0.452026068321       2.540209866019
 C          0.000015663318       2.874470927750       0.468417802556
 O          0.000023388846       3.759047974965      -0.291061756466

67
 1Pt,Sb: [Pt(SbH2)(PNP)], 1-A (C1)
 Pt         0.000023680585      -0.200415006122      -0.132391081119
 Sb        -0.000132782401       2.331745199977       0.585704954934
 P          2.310096614520      -0.528928857593      -0.200779125668
 N          0.000016443462      -2.060488446193      -1.119894463857
 P         -2.310094943829      -0.528957028177      -0.200819598179
 C          2.378948157929      -2.047850105253      -1.157249195731
 C          3.373953547152       0.690078214206      -1.177540302188
 C          3.056495902954      -0.990847094772       1.476750901156
 C          1.183969770743      -2.614468241330      -1.472451540661
 C         -1.183926741290      -2.614445252940      -1.472518516079
 C         -2.378917237643      -2.047816658527      -1.157377265437
 C         -3.056475783514      -0.991043958892       1.476666036236
 C         -3.373917545781       0.690141514870      -1.177483994613
 H          3.314567350903      -2.530816957513      -1.441406285089
 H         -3.314528109272      -2.530758483841      -1.441603755821
 H          1.145519501212      -3.559741857981      -2.034579744240
 H         -1.145453391428      -3.559696647321      -2.034680754107
 C          3.786248323487       1.891264755066      -0.330028028619
 C          2.477912371635       1.149654230227      -2.333350472947
 C          4.617306690099       0.021348729885      -1.768551346007
 C         -2.893272176816       0.135328003693       2.494352727141
 C         -4.525400793321      -1.393193500619       1.359356780999
 C         -2.235160815038      -2.192291049264       1.957004202814
 C          2.893351494035       0.135647234086       2.494310171544
 C          2.235184780157      -2.192014282596       1.957301235977
 C          4.525411904630      -1.393023888174       1.359415286883
 C         -4.617262777786       0.021510614727      -1.768619230161
 C         -2.477814694576       1.149831027802      -2.333207737479
 C         -3.786187860361       1.891248700058      -0.329847889917
 H          2.929252727426       2.366729439029       0.167743438921
 H          4.252975621795       2.649028564181      -0.980696357025
 H          4.523975639039       1.619896933762       0.438895693269
 H          1.613868862331       1.728310646260      -1.976489181524
 H          2.095764898877       0.291237649214      -2.907408818230
 H          3.063043276945       1.787189708837      -3.016763050948
 H          4.348676337184      -0.790378634193      -2.458951760582
 H          5.292480668698      -0.382000626448      -1.002594962392
 H          5.182426188734       0.772490303346      -2.345084624323
 H         -3.436978938948       1.047645004361       2.216818986196
 H         -1.835190264924       0.401116925429       2.623665526241
 H         -3.285729534197      -0.203226505415       3.467881436445
 H         -5.172345588267      -0.537204393845       1.119678119943
 H         -4.866795859987      -1.798809511141       2.326459731968
 H         -4.681934132019      -2.175087592236       0.601066825987
 H         -2.354669562348      -3.061700638928       1.295464863297
 H         -2.566957981705      -2.473771002302       2.969817332377
 H         -1.163108763593      -1.944936190166       2.002346782206
 H          1.835276605228       0.401464235742       2.623622805536
 H          3.437064344134       1.047919108856       2.216644176676
 H          3.285835319653      -0.202799171192       3.467867742026
 H          1.163145978847      -1.944610569059       2.002698194853
 H          2.567049554478      -2.473368303710       2.970128358145
 H          2.354611398641      -3.061517695617       1.295874641330
 H          4.681881968982      -2.175081019813       0.601281047016
 H          4.866880886349      -1.798436147412       2.326577595791
 H          5.172336933795      -0.537084714379       1.119497385119
 H         -5.292528751075      -0.381812741783      -1.002736591722
 H         -4.348627346344      -0.790215593040      -2.459019911804
 H         -5.182283798439       0.772699385415      -2.345187645422
 H         -2.095654784459       0.291469539647      -2.907337358630
 H         -1.613787782553       1.728441706592      -1.976235932763
 H         -3.062902956446       1.787448090130      -3.016581395634
 H         -4.523922849324       1.619824984143       0.439046815913
 H         -4.252882663976       2.649099221370      -0.980437140173
 H         -2.929177169554       2.366658252631       0.167961889686
 H          1.212085659268       2.397867503895       1.801383189597
 H         -1.211153941599       2.397236529574       1.802575484770

73
 1Pt,Bi: [Pt(BiMe2)(PNP)], 1-A (C1)
 Bi         0.365079249977       2.127246617294      -0.209854323220
 Pt        -0.065439887991      -0.596683585990       0.053203090982
 P         -2.377032888807      -0.894949594022       0.080918612936
 P          2.250714774784      -0.991884184397       0.026087213967
 N         -0.108856757426      -2.703340266289       0.308239624257
 C         -1.299649684711      -3.326268588206       0.469731156535
 C         -2.479237822437      -2.655635970676       0.430532713010
 H         -2.790415803409       1.902091057373       0.861567688230
 C         -3.211901164427      -0.735250305036      -1.609331241782
 C         -3.074375124115       0.678076180565      -2.161810089743
 H         -3.621368207250       1.422561693487      -1.570306834835
 H         -2.020016560710       0.981725168814      -2.197212181015
 H         -3.477165169602       0.707904537693      -3.188028140297
 C         -2.426556958237      -1.684693660225      -2.521546071889
 H         -2.534869414951      -2.733477697075      -2.211802475435
 H         -2.800631485087      -1.583674706533      -3.553670908230
 H         -1.352403583878      -1.439024075713      -2.517445140546
 C         -4.680916804017      -1.150063201575      -1.575584060185
 H         -4.821991111075      -2.146286650807      -1.130606073269
 H         -5.300525514095      -0.428458576963      -1.023832531810
 H         -5.069184843880      -1.191135731151      -2.607124683771
 C          1.055905487837      -3.388222712965       0.309433501996
 C          2.263244972032      -2.781290076293       0.163381444672
 H          3.183585926669      -3.365794014167       0.183877797134
 C          3.246858583555      -0.426437108026       1.533784762241
 C          4.670189468624      -0.981829032422       1.514513889896
 H          4.688099670433      -2.074419107527       1.389358255698
 C          3.285650578551       1.093704616384       1.673601108320
 H          3.850810669751       1.352898720531       2.584597634109
 H          3.771291378155       1.596836711108       0.828913023972
 H          2.277305182383       1.511698471308       1.790988766567
 C          2.483328241586      -0.997957244675       2.733713344395
 H          2.475037148976      -2.097027087135       2.726084059736
 H          2.963785930943      -0.657887474150       3.665889660072
 H          1.436953026323      -0.652547001380       2.737000729551
 C          3.141562150195      -0.642610150775      -1.611344458764
 C          4.242773712216      -1.670159844887      -1.882684931966
 H          3.835129556228      -2.688016251920      -1.954317623771
 H          4.721676958045      -1.431005481105      -2.846921536146
 H          5.028164465881      -1.665081498995      -1.114488563367
 C          2.057795676825      -0.797401148904      -2.683766790293
 H          1.570245532270      -1.782700380122      -2.619301527436
 H          1.276288577520      -0.029652430565      -2.583182538868
 H          2.514079349057      -0.704492779578      -3.683505670415
 C          3.731250545419       0.764772973011      -1.673301172763
 H          4.597089968517       0.878542270995      -1.005051657468
 H          4.083843210544       0.959658178502      -2.699919360808
 H          2.991634828464       1.540027707432      -1.423185480436
 C         -0.132829581818       2.771594987846       1.938724950024
 H          0.310272466564       2.072005095972       2.660747401641
 H          0.284751066781       3.776041482356       2.098609603846
 H         -1.219878059543       2.800871840589       2.086574647052
 C         -1.403944910772       3.328154712902      -1.054936891943
 H         -2.384977538444       3.084574415024      -0.632575008769
 H         -1.155528630469       4.372711254505      -0.813769564668
 H         -1.436091618119       3.216955900314      -2.147670986244
 C         -3.344803833010      -0.104387140590       1.494771043207
 H         -1.278166703354      -4.414852033533       0.631642948552
 H         -3.425866245144      -3.185541424152       0.542655535233
 H          0.994777258660      -4.480044125070       0.436743532303
 H          5.280883925302      -0.527941369861       0.720689481354
 H          5.161000215385      -0.752630825856       2.475318633769
 C         -2.383308871316      -0.175887983745       2.686356732612
 C         -3.680729985133       1.349794069096       1.188220531408
 C         -4.617551799338      -0.875911041701       1.845859864755
 H         -1.467934257156       0.402012596093       2.496335521361
 H         -2.878937578638       0.233323508185       3.582458287383
 H         -2.091202837226      -1.215840135158       2.898943087556
 H         -4.068216259355       1.837777455005       2.097889400677
 H         -4.453955854214       1.441544022585       0.411304034879
 H         -4.395838397204      -1.911679151660       2.138765453477
 H         -5.346907269305      -0.893861113339       1.025453205613
 H         -5.101648108202      -0.385505926865       2.706897052626


####################################################################
Metallopnictinidenes [M(Pn)(PNP)]

65
 3Pd,N: Palladium nitrene closed-shell singlet [Pd(N)(PNP)], 1-A' (CS)
 Pd        -0.002944747494      -0.137198302612       0.000000000000
 N          0.085608970311      -1.912083890432       0.000000000000
 P         -0.010933681895       0.211494280178       2.301847923054
 N         -0.091491698745       1.997652811292      -0.000000000000
 P         -0.010933681895       0.211494280178      -2.301847923054
 C         -0.078218432689       1.995869625063       2.381171214999
 H         -0.088334378734       2.549029153389       3.321941751552
 C         -0.078218432689       1.995869625063      -2.381171214999
 H         -0.088334378734       2.549029153389      -3.321941751552
 C         -0.107102837262       2.649659932461       1.181959801621
 H         -0.144558245272       3.750601391037       1.157437419114
 C         -0.107102837262       2.649659932461      -1.181959801621
 H         -0.144558245272       3.750601391037      -1.157437419114
 C         -1.564564251807      -0.435761955254       3.144159861848
 C          1.600916200375      -0.353170219559      -3.099761161735
 C          1.600916200375      -0.353170219559       3.099761161735
 C         -1.564564251807      -0.435761955254      -3.144159861848
 C         -1.523675832736      -1.958948278594       3.236267939860
 H         -1.252400948519      -2.409064137213       2.266759878087
 H         -2.522913070548      -2.332359972180       3.514562020418
 H         -0.817592122711      -2.309470985979       4.002134635470
 C         -2.711252044437      -0.021156501044       2.215098783213
 H         -2.631321112546      -0.525150665504       1.241068279465
 H         -2.720232395498       1.065547871714       2.040315551275
 H         -3.670703420499      -0.305058081487       2.678243668249
 C         -1.781069113254       0.200748780629       4.516944257815
 H         -1.821265443195       1.298183500478       4.449564763235
 H         -1.003007808659      -0.074899481917       5.240606773987
 H         -2.747065098010      -0.141186721125       4.924151712372
 C          1.822429277022      -1.843589717575      -2.840312760056
 H          1.160565733618      -2.477758552518      -3.444103464567
 H          1.662133624435      -2.088885717075      -1.775787284274
 H          2.860697123519      -2.104416815602      -3.103922990691
 C          1.653069380615      -0.039102220630      -4.593529820469
 H          0.961736004517      -0.668359585121      -5.171647014048
 H          2.669373077385      -0.239083500296      -4.971771105859
 H          1.424197360701       1.017309004075      -4.803078779062
 C          2.691033687231       0.437552944755      -2.367942772245
 H          2.576054968551       1.522145453644      -2.507816295069
 H          3.676225774810       0.135182248682      -2.758913632035
 H          2.671338148622       0.228736785894      -1.287243161555
 C          1.822429277022      -1.843589717575       2.840312760056
 H          1.662133624435      -2.088885717075       1.775787284274
 H          1.160565733618      -2.477758552518       3.444103464567
 H          2.860697123519      -2.104416815602       3.103922990691
 C          2.691033687231       0.437552944755       2.367942772245
 H          2.671338148622       0.228736785894       1.287243161555
 H          3.676225774810       0.135182248682       2.758913632035
 H          2.576054968551       1.522145453644       2.507816295069
 C          1.653069380615      -0.039102220630       4.593529820469
 H          1.424197360701       1.017309004075       4.803078779062
 H          2.669373077385      -0.239083500296       4.971771105859
 H          0.961736004517      -0.668359585121       5.171647014048
 C         -1.781069113254       0.200748780629      -4.516944257815
 H         -1.003007808659      -0.074899481917      -5.240606773987
 H         -1.821265443195       1.298183500478      -4.449564763235
 H         -2.747065098010      -0.141186721125      -4.924151712372
 C         -2.711252044437      -0.021156501044      -2.215098783213
 H         -2.720232395498       1.065547871714      -2.040315551275
 H         -2.631321112546      -0.525150665504      -1.241068279465
 H         -3.670703420499      -0.305058081487      -2.678243668249
 C         -1.523675832736      -1.958948278594      -3.236267939860
 H         -0.817592122711      -2.309470985979      -4.002134635470
 H         -2.522913070548      -2.332359972180      -3.514562020418
 H         -1.252400948519      -2.409064137213      -2.266759878087

65
 3Pd,N: Palladium nitrene broken-symmetry singlet [Pd(N)(PNP)], 1-A (C1)
 Pd        -0.000007691834      -0.037010747588      -0.111735439950
 N          0.000002279350      -0.083336600873      -1.972430361905
 P          2.311596252277      -0.007951721828       0.192377200144
 N         -0.000022217330      -0.037352449611       1.986346782409
 P         -2.311618397342      -0.007944235615       0.192368887108
 C          2.386515169556      -0.042218159057       1.983934254425
 H          3.322837970134      -0.044785934341       2.545133690568
 C         -2.386554606256      -0.042184598494       1.983926451212
 H         -3.322882386839      -0.044736561559       2.545117227028
 C          1.186992054480      -0.048406457092       2.635970132322
 H          1.161113081047      -0.063350684561       3.737450592933
 C         -1.187035707809      -0.048385717380       2.635969432618
 H         -1.161157116944      -0.063323966057       3.737449543734
 C          3.194278686382      -1.555104124493      -0.411380820292
 C         -3.106515584953       1.603060116785      -0.375402027757
 C          3.106526821751       1.603038426483      -0.375367635400
 C         -3.194280354341      -1.555127134519      -0.411357877556
 C          3.352790515574      -1.515925536186      -1.930247671118
 H          2.407211898220      -1.243699811828      -2.425998331360
 H          3.651895851679      -2.514401522448      -2.289990833464
 H          4.132759697218      -0.808035334096      -2.245212068117
 C          2.249463507208      -2.702252978851      -0.034309903455
 H          1.294714832162      -2.622368766081      -0.575143115612
 H          2.033168812395      -2.710054608623       1.045130043054
 H          2.720114110419      -3.663833623883      -0.298411821189
 C          4.540195235348      -1.770636677774       0.279205213409
 H          4.426141997964      -1.827670404809       1.371868426394
 H          5.266712105598      -0.980630758905       0.047396507203
 H          4.972133372171      -2.727292259809      -0.059488784394
 C         -2.859171436727       1.808801796384      -1.871462576958
 H         -3.466220519503       1.139072622625      -2.493771569150
 H         -1.801497979827       1.641600346125      -2.128789143278
 H         -3.126276004383       2.843830115119      -2.142256746984
 C         -4.596594941939       1.677827898514      -0.052063589300
 H         -5.185391180803       0.976331280881      -0.660216646568
 H         -4.968968614605       2.692535564806      -0.271891494022
 H         -4.798717480832       1.473915355933       1.010773933416
 C         -2.355761422124       2.694431151257       0.395730925339
 H         -2.491309291879       2.596301935802       1.482405334109
 H         -2.732419421722       3.681875284391       0.082406900335
 H         -1.275689548563       2.657114804722       0.183448596112
 C          2.859281351852       1.808745335166      -1.871449675174
 H          1.801620553026       1.641559538254      -2.128838118173
 H          3.466355753450       1.138985055312      -2.493701651062
 H          3.126424844569       2.843760490153      -2.142255290498
 C          2.355740809058       2.694433673194       0.395701293762
 H          1.275680481612       2.657126543066       0.183358628897
 H          2.732429329487       3.681866042768       0.082377580927
 H          2.491225386412       2.596326466306       1.482385482686
 C          4.596588671843       1.677768099024      -0.051936540479
 H          4.798629506177       1.473921451482       1.010929250309
 H          4.969022493337       2.692443504000      -0.271810806401
 H          5.185394284884       0.976197534540      -0.659998247264
 C         -4.540048492242      -1.770871580457       0.279452836032
 H         -5.266715597299      -0.980959325583       0.047808157322
 H         -4.425798975896      -1.827942513891       1.372093935208
 H         -4.971913689537      -2.727571280555      -0.059210071587
 C         -2.249282572520      -2.702209646564      -0.034546976655
 H         -2.032812211537      -2.710087675416       1.044856832716
 H         -1.294628758902      -2.622174784201      -0.575525593729
 H         -2.719872110161      -3.663816138858      -0.298663225589
 C         -3.353061801011      -1.515854101573      -1.930194034021
 H         -4.133189097082      -0.808055337694      -2.244968628710
 H         -3.652085564265      -2.514345711741      -2.289961852429
 H         -2.407610663979      -1.243448533462      -2.426089903696

65
 3Pd,N: Palladium nitrene triplet [Pd(N)(PNP)], 3-A" (CS)
 Pd        -0.051738949250      -0.105821325158      -0.000000000000
 N         -0.167522192047      -1.993669720487      -0.000000000000
 P         -0.008027604184       0.189072175505       2.311192938162
 N         -0.013103621294       1.984106894572      -0.000000000000
 P         -0.008027604184       0.189072175505      -2.311192938162
 C         -0.027589531863       1.981694896230       2.387181402278
 H         -0.026112030850       2.543719185991       3.323038886982
 C         -0.027589531863       1.981694896230      -2.387181402278
 H         -0.026112030850       2.543719185991      -3.323038886982
 C         -0.022355083286       2.633459462084       1.187735675764
 H         -0.026324764814       3.735012523930       1.161248302306
 C         -0.022355083286       2.633459462084      -1.187735675764
 H         -0.026324764814       3.735012523930      -1.161248302306
 C         -1.550087434011      -0.400384856987       3.212460417966
 C          1.604362640142      -0.385780956926      -3.099438169762
 C          1.604362640142      -0.385780956926       3.099438169762
 C         -1.550087434011      -0.400384856987      -3.212460417966
 C         -1.510938086916      -1.916663809151       3.395293172081
 H         -1.250863122153      -2.429061402714       2.455485229452
 H         -2.506103658267      -2.269957468561       3.712738856192
 H         -0.794056947864      -2.219648978192       4.172040285927
 C         -2.701379238079      -0.037233867445       2.267165483112
 H         -2.625197829778      -0.590928818365       1.319400470579
 H         -2.709833360172       1.039183259227       2.036008166917
 H         -3.661493013810      -0.294397665387       2.744700503600
 C         -1.760078748915       0.310111678322       4.548864817012
 H         -1.822502320712       1.400542461595       4.418026478417
 H         -0.964384552705       0.093262906648       5.273837020607
 H         -2.712554683406      -0.025736817542       4.992246491189
 C          1.813134042944      -1.877590680153      -2.829715584903
 H          1.123843818442      -2.510624195157      -3.402614868547
 H          1.676994100261      -2.113383587018      -1.763349149498
 H          2.839323173134      -2.156934479488      -3.121318749934
 C          1.678328086773      -0.086173649890      -4.594381462777
 H          0.975748669796      -0.702785923883      -5.173152090906
 H          2.692635530315      -0.311996098590      -4.964444455731
 H          1.474612079525       0.973515819164      -4.812548912216
 C          2.696236785108       0.396929209658      -2.361805104796
 H          2.604970381065       1.480451619795      -2.523808508684
 H          3.684084115345       0.069140756859      -2.724964724183
 H          2.652014067469       0.211700083996      -1.276866805063
 C          1.813134042944      -1.877590680153       2.829715584903
 H          1.676994100261      -2.113383587018       1.763349149498
 H          1.123843818442      -2.510624195157       3.402614868547
 H          2.839323173134      -2.156934479488       3.121318749934
 C          2.696236785108       0.396929209658       2.361805104796
 H          2.652014067469       0.211700083996       1.276866805063
 H          3.684084115345       0.069140756859       2.724964724183
 H          2.604970381065       1.480451619795       2.523808508684
 C          1.678328086773      -0.086173649890       4.594381462777
 H          1.474612079525       0.973515819164       4.812548912216
 H          2.692635530315      -0.311996098590       4.964444455731
 H          0.975748669796      -0.702785923883       5.173152090906
 C         -1.760078748915       0.310111678322      -4.548864817012
 H         -0.964384552705       0.093262906648      -5.273837020607
 H         -1.822502320712       1.400542461595      -4.418026478417
 H         -2.712554683406      -0.025736817542      -4.992246491189
 C         -2.701379238079      -0.037233867445      -2.267165483112
 H         -2.709833360172       1.039183259227      -2.036008166917
 H         -2.625197829778      -0.590928818365      -1.319400470579
 H         -3.661493013810      -0.294397665387      -2.744700503600
 C         -1.510938086916      -1.916663809151      -3.395293172081
 H         -0.794056947864      -2.219648978192      -4.172040285927
 H         -2.506103658267      -2.269957468561      -3.712738856192
 H         -1.250863122153      -2.429061402714      -2.455485229452

65
 3Pd,P: Palladium phosphinidene closed-shell singlet [Pd(P)(PNP)], 1-A (C1)
 Pd         0.000002015390       0.000004487970      -0.043649359349
 P         -0.000006214257      -0.000001246402      -2.210373785155
 P         -2.295470647386      -0.016526913907       0.256999849673
 N          0.000002919970       0.000010717576       2.076341244408
 P          2.295472320606       0.016527439821       0.257003022467
 C         -2.376667800910      -0.058550462732       2.048393123768
 H         -3.322131109561      -0.094071201723       2.592629742468
 C          2.376673238389       0.058556604414       2.048395527841
 H          3.322136461640       0.094078618496       2.592631590725
 C         -1.186830245494      -0.036642918960       2.717069526044
 H         -1.174452155045      -0.047730843619       3.818892915976
 C          1.186835186646       0.036657510996       2.717071298028
 H          1.174455325777       0.047746616324       3.818894649726
 C         -3.147502664715       1.587878858402      -0.256824341923
 C          3.147495717636      -1.587883378391      -0.256820368362
 C         -3.156275845231      -1.574338776594      -0.368909787778
 C          3.156280628151       1.574332831393      -0.368917195302
 C         -3.368352382576       1.637396549513      -1.765079254114
 H         -2.439931515399       1.399726619299      -2.314192223290
 H         -3.664665480381       2.659303912360      -2.053647424964
 H         -4.168023742936       0.958465314186      -2.093458836911
 C         -2.161373485779       2.692531656371       0.140122858124
 H         -1.234428603711       2.618585091483      -0.447703797654
 H         -1.899561643447       2.637395568236       1.208081850646
 H         -2.624453561130       3.674834277678      -0.051200778309
 C         -4.462224027898       1.800854161365       0.494642604536
 H         -4.306563159761       1.803170075823       1.583322239212
 H         -5.219737744005       1.043734349278       0.252819487587
 H         -4.877705523266       2.783742858343       0.217127910899
 C          3.368337266272      -1.637406722168      -1.765076273385
 H          4.168006996442      -0.958477297291      -2.093463052307
 H          2.439913263022      -1.399737797004      -2.314184325786
 H          3.664648341921      -2.659315445724      -2.053641704281
 C          4.462220774312      -1.800860125004       0.494639963357
 H          5.219736737535      -1.043746201918       0.252805295763
 H          4.877695261017      -2.783753093136       0.217130045247
 H          4.306567853247      -1.803166585087       1.583320625341
 C          2.161364444718      -2.692531169697       0.140135361252
 H          1.899559754465      -2.637392057988       1.208095803597
 H          2.624438615433      -3.674836071653      -0.051190252360
 H          1.234416179757      -2.618581185022      -0.447685546543
 C         -2.992563639985      -1.720674083559      -1.879574688602
 H         -1.927064241005      -1.653282107672      -2.173261080226
 H         -3.562574215231      -0.973731613335      -2.446220976290
 H         -3.350277342714      -2.716739040269      -2.188505674513
 C         -2.412778840715      -2.726501326968       0.315637428087
 H         -1.343198736853      -2.713936543973       0.055116997172
 H         -2.840187619161      -3.683812135467      -0.024880352789
 H         -2.498145502938      -2.674433193850       1.410708594827
 C         -4.634220455170      -1.608835074153       0.017772560986
 H         -4.784369959358      -1.437666057465       1.094585368783
 H         -5.049127535718      -2.602368958637      -0.219896963474
 H         -5.224084083390      -0.867839523940      -0.540209261728
 C          4.634228737383       1.608823105142       0.017752215957
 H          5.224084492263       0.867822584064      -0.540230968086
 H          4.784385455359       1.437657058717       1.094564515296
 H          5.049138404218       2.602354095851      -0.219924289783
 C          2.412795217025       2.726501400495       0.315632636740
 H          2.498171472574       2.674436296510       1.410703166927
 H          1.343212737206       2.713941303737       0.055121951650
 H          2.840205829846       3.683808869212      -0.024892111311
 C          2.992555249943       1.720662993600      -1.879581631882
 H          3.562551903741       0.973711009724      -2.446229638353
 H          3.350278260029       2.716722063191      -2.188520585380
 H          1.927052665350       1.653279909155      -2.173256773288

65
 3Pd,P: Palladium phosphinidene broken-symmetry singlet [Pd(P)(PNP)], 1-A (C1)
 Pd        -0.000001269528      -0.000005322077      -0.048377008492
 P          0.000001333792       0.000206491903      -2.284052628489
 P         -2.308396091118       0.008561374131       0.243931707592
 N          0.000001002695      -0.000077895512       2.056711932219
 P          2.308393678663      -0.008594468224       0.243926201466
 C         -2.380270275538       0.052214333466       2.039027846836
 H         -3.320377705260       0.068067171885       2.593304787676
 C          2.380272210237      -0.052371313811       2.039019038354
 H          3.320380863937      -0.068262947692       2.593292654079
 C         -1.187652877640       0.030845170646       2.700329353838
 H         -1.169236781506       0.038206337922       3.802145299912
 C          1.187656256844      -0.031046558906       2.700324688483
 H          1.169242547221      -0.038484328509       3.802140172634
 C         -3.180456879216       1.576443649825      -0.337210688011
 C          3.180455832635      -1.576436081974      -0.337326163476
 C         -3.178720344991      -1.587675504859      -0.264502655609
 C          3.178716798380       1.587677711467      -0.264395072440
 C         -3.462597208968       1.530390600518      -1.836831367139
 H         -2.568771706250       1.233153370911      -2.409862796470
 H         -3.760781595092       2.535065992021      -2.179629545925
 H         -4.284599021079       0.843107916221      -2.082417465403
 C         -2.176929286702       2.698346891553      -0.045879707158
 H         -1.269987017430       2.585606466147      -0.658978407536
 H         -1.877270013478       2.706333029318       1.013744270302
 H         -2.639735522985       3.671513661864      -0.279879488540
 C         -4.466654577855       1.845010711211       0.444507132396
 H         -4.270318304624       1.936137943131       1.522557750339
 H         -5.225281094385       1.065123739644       0.294492429707
 H         -4.901700756403       2.799371064014       0.103700301483
 C          3.462466248431      -1.530347080983      -1.836970106971
 H          4.284425079503      -0.843034052659      -2.082614348553
 H          2.568582024982      -1.233129835747      -2.409920093484
 H          3.760653844468      -2.535006927715      -2.179811111910
 C          4.466730964242      -1.844970143923       0.444275108943
 H          5.225311024478      -1.065045505333       0.294216695392
 H          4.901789192663      -2.799302576397       0.103405492839
 H          4.270489961255      -1.936134266411       1.522339855137
 C          2.176993706381      -2.698381001774      -0.045929444519
 H          1.877423821688      -2.706395259323       1.013719714558
 H          2.639816249298      -3.671527053911      -0.279983371379
 H          1.269995683882      -2.585664219060      -0.658949939118
 C         -3.092997073144      -1.815684621699      -1.772837100723
 H         -2.056166429823      -1.725871777067      -2.136034914974
 H         -3.715025689211      -1.115615004846      -2.344588044116
 H         -3.445118495701      -2.835223271367      -2.002103493917
 C         -2.382465557591      -2.692404996536       0.439611290421
 H         -1.327109087263      -2.680458075386       0.125006589182
 H         -2.810315229191      -3.672710533053       0.172955836788
 H         -2.412567327215      -2.583967909680       1.533414495837
 C         -4.634157667226      -1.625684987034       0.197743585699
 H         -4.732531000601      -1.417100838301       1.273752131522
 H         -5.047837831970      -2.631866016509       0.016478639117
 H         -5.260551625980      -0.911921040261      -0.356193582626
 C          4.634188541043       1.625597181347       0.197750543003
 H          5.260521386433       0.911870300142      -0.356304124312
 H          4.732632534216       1.416899830438       1.273730628786
 H          5.047885897848       2.631784340971       0.016559047276
 C          2.382539400613       2.692345278435       0.439903338939
 H          2.412713473015       2.583778317766       1.533691838052
 H          1.327161099068       2.680463089276       0.125369690097
 H          2.810396683514       3.672670973026       0.173334307683
 C          3.092886886664       1.815860993548      -1.772697345036
 H          3.714864074398       1.115849561998      -2.344574576688
 H          3.445005479932       2.835421280570      -2.001871754272
 H          2.056028293450       1.726104785832      -2.135829567610

65
 3Pd,P: Palladium phosphinidene triplet [Pd(P)(PNP)], 3-A'' (CS)
 Pd         0.040547317611      -0.043810749805      -0.000000000000
 P          0.356064036587      -2.285024511367      -0.000000000000
 P         -0.011915993927       0.242745884223       2.310317418642
 P         -0.011915993927       0.242745884223      -2.310317418642
 N         -0.121560357495       2.050091827187       0.000000000000
 C         -0.145899089536       2.694238032230      -1.188293263065
 H         -0.206898833446       3.794373090046      -1.168053392326
 C         -0.097424485529       2.036931539995      -2.382131867357
 H         -0.128515718566       2.592881220967      -3.320883828305
 C         -1.594078180273      -0.380118077808      -3.131522448606
 C         -2.724574711742       0.279624586815      -2.334137028477
 H         -3.694818647566      -0.065754573565      -2.727173959238
 H         -2.688873694703       1.376286207540      -2.403414553278
 H         -2.668527198643       0.004636963486      -1.268976518959
 C         -1.687990684480       0.034546608871      -4.598440229438
 H         -0.954267404137      -0.494433752639      -5.223537052908
 H         -1.545472468114       1.117654756639      -4.731507414871
 H         -2.689314670590      -0.217931092529      -4.985987814091
 C         -1.729699360454      -1.896408803480      -2.995321996220
 H         -0.989677623571      -2.445321950492      -3.590946687756
 H         -2.730077999646      -2.199980002286      -3.346501861165
 H         -1.622822858686      -2.216581192052      -1.947409807626
 C          1.559759746427      -0.221291205959      -3.243663396989
 C          1.740524635165       0.601233132062      -4.520027390998
 H          2.694934220057       0.320048729247      -4.995828403275
 H          1.783595172468       1.678035974156      -4.302098832360
 H          0.942474914907       0.427338280702      -5.254200734048
 C          2.693259162418       0.121178290801      -2.269847038340
 H          2.648765216325      -0.509384890664      -1.369274443151
 H          2.646309381629       1.174693267310      -1.952693873644
 H          3.664174569038      -0.045324806618      -2.765449122057
 C          1.597231915479      -1.714518788566      -3.560942809088
 H          2.608013184019      -1.984524222906      -3.909378842663
 H          0.892628668258      -1.984397024869      -4.360764803364
 H          1.372850686808      -2.325985448983      -2.672175945649
 C         -0.145899089536       2.694238032230       1.188293263065
 H         -0.206898833446       3.794373090046       1.168053392326
 C         -0.097424485529       2.036931539995       2.382131867357
 H         -0.128515718566       2.592881220967       3.320883828305
 C         -1.594078180273      -0.380118077808       3.131522448606
 C         -1.729699360454      -1.896408803480       2.995321996220
 H         -1.622822858686      -2.216581192052       1.947409807626
 H         -2.730077999646      -2.199980002286       3.346501861165
 H         -0.989677623571      -2.445321950492       3.590946687756
 C         -1.687990684480       0.034546608871       4.598440229438
 H         -0.954267404137      -0.494433752639       5.223537052908
 H         -2.689314670590      -0.217931092529       4.985987814091
 H         -1.545472468114       1.117654756639       4.731507414871
 C         -2.724574711742       0.279624586815       2.334137028477
 H         -2.668527198643       0.004636963486       1.268976518959
 H         -2.688873694703       1.376286207540       2.403414553278
 H         -3.694818647566      -0.065754573565       2.727173959238
 C          1.559759746427      -0.221291205959       3.243663396989
 C          1.740524635165       0.601233132062       4.520027390998
 H          2.694934220057       0.320048729247       4.995828403275
 H          0.942474914907       0.427338280702       5.254200734048
 H          1.783595172468       1.678035974156       4.302098832360
 C          1.597231915479      -1.714518788566       3.560942809088
 H          1.372850686808      -2.325985448983       2.672175945649
 H          0.892628668258      -1.984397024869       4.360764803364
 H          2.608013184019      -1.984524222906       3.909378842663
 C          2.693259162418       0.121178290801       2.269847038340
 H          3.664174569038      -0.045324806618       2.765449122057
 H          2.646309381629       1.174693267310       1.952693873644
 H          2.648765216325      -0.509384890664       1.369274443151

65
 3Pd,As: Palladium arsinidene closed-shell singlet [Pd(As)(PNP)], 1-A (C1)
 Pd        -0.000011173576      -0.000023588951       0.117062114671
 As         0.000073872168       0.000395312049      -2.165996129277
 P         -2.294805343600      -0.027125816546       0.407940554498
 N         -0.000027359356      -0.000381715765       2.228552457075
 P          2.294774374381       0.026974270748       0.407935362540
 C         -2.375405075789      -0.105023525045       2.199433315545
 H         -3.319705497183      -0.161678463196       2.743940920971
 C          2.375345326014       0.104353311630       2.199460845168
 H          3.319641850839       0.160935529303       2.743986354877
 C         -1.186560641469      -0.065140873854       2.868440692061
 H         -1.173523310778      -0.084142275913       3.970111872529
 C          1.186504333470       0.064274512836       2.868457817200
 H          1.173461554739       0.083007276708       3.970133117837
 C         -3.157180800356       1.587850375119      -0.060917296757
 C          3.157190705191      -1.587855981725      -0.061376103164
 C         -3.165878133506      -1.566700675622      -0.247372914727
 C          3.165852144546       1.566767742747      -0.246852697362
 C         -3.419707494158       1.665081483346      -1.561233504678
 H         -2.506712752062       1.441280568084      -2.140913241261
 H         -3.726378176752       2.691473347632      -1.821847077778
 H         -4.227303234514       0.990694843961      -1.880141491787
 C         -2.159170262773       2.684043156667       0.329456351609
 H         -1.245755520576       2.617580993224      -0.280271746646
 H         -1.873051446294       2.611685582761       1.390155832711
 H         -2.623797940157       3.670473770009       0.164676035808
 C         -4.451923054033       1.792213480093       0.727056604861
 H         -4.267203018727       1.784286406701       1.811027786516
 H         -5.215297373837       1.036767430662       0.498452125529
 H         -4.875096722092       2.777337427499       0.469688412663
 C          3.419759425044      -1.664645259375      -1.561710571277
 H          4.227411482670      -0.990213209419      -1.880390078739
 H          2.506796707709      -1.440617175979      -2.141353542794
 H          3.726374031544      -2.690975941946      -1.822632392519
 C          4.451899342485      -1.792464254096       0.726576044441
 H          5.215317743958      -1.037002544890       0.498170217467
 H          4.875032990366      -2.777545978069       0.468981385294
 H          4.267158096565      -1.784790924653       1.810545150928
 C          2.159167462968      -2.684175919731       0.328640031955
 H          1.873004125926      -2.612133107508       1.389348068703
 H          2.623821212324      -3.670549230245       0.163591904074
 H          1.245780922205      -2.617552014044      -0.281112352116
 C         -3.000753725226      -1.684690453903      -1.760350851409
 H         -1.930795245302      -1.649030952259      -2.047764649594
 H         -3.544121016125      -0.909056785923      -2.314182248424
 H         -3.383900093035      -2.663088282784      -2.094231371529
 C         -2.432821549781      -2.737888486198       0.415399694000
 H         -1.361186566691      -2.723864704572       0.162828546044
 H         -2.861597263353      -3.685753864615       0.050917177832
 H         -2.525338014036      -2.709485391437       1.510725954131
 C         -4.645567535581      -1.597921559495       0.133009108003
 H         -4.797401149270      -1.449699513376       1.212923235925
 H         -5.068215828929      -2.582329355416      -0.127958076946
 H         -5.227381348077      -0.839183908000      -0.409467023055
 C          4.645518403936       1.597902212020       0.133622341787
 H          5.227379525086       0.839377361092      -0.409096725821
 H          4.797304492598       1.449295866337       1.213490625889
 H          5.068148435387       2.582416331615      -0.126972164880
 C          2.432738741636       2.737737483096       0.416229794186
 H          2.525205225625       2.709005409985       1.511552190537
 H          1.361116797898       2.723757787632       0.163600689926
 H          2.861508412841       3.685723255923       0.052053064027
 C          3.000819109124       1.685201148339      -1.759808852489
 H          3.544238241298       0.909740796237      -2.313829032091
 H          3.383960575165       2.663704714582      -2.093387048151
 H          1.930871019342       1.649626414622      -2.047300463620

65
 3Pd,As: Palladium arsinidene broken-symmetry singlet [Pd(As)(PNP)], 1-A (C1)
 Pd        -0.000007350002      -0.000055265397       0.109323322259
 As        -0.000041767452      -0.003010260369      -2.239784890052
 P         -2.309271359481       0.007852090807       0.398759330722
 N          0.000017936709       0.002530952178       2.211082091067
 P          2.309264323084      -0.006767492598       0.398687631673
 C         -2.379674206485       0.050098716337       2.194566734140
 H         -3.319393851658       0.064176601775       2.749416673056
 C          2.379718362593      -0.044698533001       2.194594169215
 H          3.319458038551      -0.057170157393       2.749448004342
 C         -1.187314930363       0.031267930666       2.855204928307
 H         -1.167720626070       0.038971784847       3.956957708049
 C          1.187377376627      -0.024478340712       2.855225240439
 H          1.167827674708      -0.029412548577       3.956994700404
 C         -3.192322479868       1.576181813543      -0.169857820638
 C          3.192519211785      -1.576384661167      -0.166109590168
 C         -3.190085134304      -1.587159224161      -0.099492649170
 C          3.189871160552       1.587170414602      -0.103309134491
 C         -3.509329094325       1.529384513288      -1.662216151112
 H         -2.629199704917       1.234263102365      -2.257059179089
 H         -3.816988732952       2.533406921104      -1.998483147643
 H         -4.335554240149       0.840503577314      -1.888604389359
 C         -2.182926555229       2.698205865851       0.099566431679
 H         -1.287722008585       2.585396067474      -0.530638329507
 H         -1.862473527230       2.706953787109       1.153129584149
 H         -2.650052101126       3.671373343048      -0.125801793454
 C         -4.462026854799       1.848278847298       0.637667333159
 H         -4.242577125297       1.947655782256       1.710384957754
 H         -5.222711009465       1.066426562465       0.509841591206
 H         -4.905502406067       2.799561790491       0.299125270059
 C          3.509130915699      -1.533412872175      -1.658667680877
 H          4.335123133297      -0.844908949167      -1.887054446744
 H          2.628782848708      -1.240092743981      -2.254079469742
 H          3.816969837045      -2.538230498969      -1.992387537827
 C          4.462497325157      -1.846065363547       0.641779391300
 H          5.223009332708      -1.064443726554       0.511527183905
 H          4.906026480313      -2.798210231887       0.305734931517
 H          4.243409956395      -1.942508776834       1.714839415865
 C          2.183452504033      -2.697926238642       0.106494561240
 H          1.863258176996      -2.703997750949       1.160152242538
 H          2.650741510476      -3.671572815698      -0.116461558326
 H          1.288072742614      -2.586961368610      -0.523791453697
 C         -3.123095201162      -1.821421851399      -1.607490959184
 H         -2.087534542085      -1.758160064254      -1.979837731875
 H         -3.733508470530      -1.109591415751      -2.177201877226
 H         -3.499239493837      -2.833756232340      -1.830556460144
 C         -2.391425256670      -2.693427988681       0.599359417798
 H         -1.337877815762      -2.683307076622       0.278312734878
 H         -2.822584768685      -3.673146208862       0.335822588588
 H         -2.414380935016      -2.584523810672       1.693267202490
 C         -4.641352791086      -1.618553345592       0.376571988393
 H         -4.729065039375      -1.407146732462       1.452846933992
 H         -5.060159367950      -2.623754320329       0.201726124546
 H         -5.270491377470      -0.904055947253      -0.173370316583
 C          4.641118852044       1.619895427666       0.372767888381
 H          5.270367029809       0.904183224006      -0.175465293765
 H          4.728820643698       1.411029996121       1.449538978825
 H          5.059801636193       2.624735352362       0.195573174542
 C          2.391039264457       2.694993912433       0.592887274165
 H          2.413854647219       2.588596980058       1.687048934898
 H          1.337541278219       2.684068488916       0.271706400160
 H          2.822186596040       3.674124592993       0.327163430912
 C          3.123005902794       1.817910382327      -1.611844706806
 H          3.733606879957       1.104856267804      -2.179816484225
 H          3.499007600238       2.829786043535      -1.837218348933
 H          2.087497287337       1.753619843561      -1.984161468761

65
 3Pd,As: Palladium arsinidene triplet [Pd(As)(PNP)], 3-A'' (CS)
 Pd         0.043616338066       0.104765350673      -0.000000000000
 As        -1.375260358195      -1.802959078336       0.000000000000
 P          0.222057946126       0.332315130000       2.311104711195
 N          1.183631582086       1.866239111134      -0.000000000000
 P          0.222057946126       0.332315130000      -2.311104711195
 C          1.154603054081       1.868134238698       2.381297232251
 C         -1.375281320830       0.684980571920       3.253300355372
 C          1.319055059330      -0.960202364712       3.144883071837
 C          1.512135180436       2.421312746368       1.187832182685
 C          1.512135180436       2.421312746368      -1.187832182685
 C          1.154603054081       1.868134238698      -2.381297232251
 C          1.319055059330      -0.960202364712      -3.144883071837
 C         -1.375281320830       0.684980571920      -3.253300355372
 H          1.448086395086       2.341900598677       3.319666633196
 H          1.448086395086       2.341900598677      -3.319666633196
 H          2.091588944615       3.358411762589       1.166626532880
 H          2.091588944615       3.358411762589      -1.166626532880
 C         -2.115500783212      -0.603603527255       3.603753815331
 C         -2.218821335600       1.508528172511       2.273371353774
 C         -1.132349614726       1.517197867420       4.513265320882
 C          0.720187632391      -2.361154642918      -3.027481048495
 C          1.600585289396      -0.623780640898      -4.607931847633
 C          2.626547729825      -0.925158771209      -2.345847023729
 C          0.720187632391      -2.361154642918       3.027481048495
 C          2.626547729825      -0.925158771209       2.345847023729
 C          1.600585289396      -0.623780640898       4.607931847633
 C         -1.132349614726       1.517197867420      -4.513265320882
 C         -2.218821335600       1.508528172511      -2.273371353774
 C         -2.115500783212      -0.603603527255      -3.603753815331
 H         -2.223430472929      -1.264454071225       2.728653884235
 H         -3.127903321862      -0.352992993278       3.961848377359
 H         -1.613637856594      -1.162975916548       4.406373549684
 H         -2.489358801696       0.917753865006       1.385357781167
 H         -1.678354122142       2.406253742318       1.934635182208
 H         -3.146729870432       1.834055766963       2.772453067743
 H         -0.666254556497       2.483575792079       4.273517651341
 H         -0.501555455734       1.000609733167       5.249111312944
 H         -2.101325925404       1.726256637913       4.996720405399
 H         -0.197913162975      -2.483775489697      -3.615570820473
 H          0.486091768579      -2.610966418374      -1.981258797128
 H          1.453192886026      -3.097030585247      -3.398264797350
 H          0.704425885366      -0.733174727586      -5.235575782813
 H          2.361993095741      -1.317677454966      -5.002088884860
 H          1.990532235166       0.398087343024      -4.729062516205
 H          3.119015970680       0.055653470122      -2.410314506362
 H          3.314446212844      -1.690211828140      -2.741650938669
 H          2.445165211106      -1.144163238235      -1.281554363005
 H          0.486091768579      -2.610966418374       1.981258797128
 H         -0.197913162975      -2.483775489697       3.615570820473
 H          1.453192886026      -3.097030585247       3.398264797350
 H          2.445165211106      -1.144163238235       1.281554363005
 H          3.314446212844      -1.690211828140       2.741650938669
 H          3.119015970680       0.055653470122       2.410314506362
 H          1.990532235166       0.398087343024       4.729062516205
 H          2.361993095741      -1.317677454966       5.002088884860
 H          0.704425885366      -0.733174727586       5.235575782813
 H         -0.501555455734       1.000609733167      -5.249111312944
 H         -0.666254556497       2.483575792079      -4.273517651341
 H         -2.101325925404       1.726256637913      -4.996720405399
 H         -1.678354122142       2.406253742318      -1.934635182208
 H         -2.489358801696       0.917753865006      -1.385357781167
 H         -3.146729870432       1.834055766963      -2.772453067743
 H         -1.613637856594      -1.162975916548      -4.406373549684
 H         -3.127903321862      -0.352992993278      -3.961848377359
 H         -2.223430472929      -1.264454071225      -2.728653884235

65
 3Pd,Sb: Palladium stibinidene closed-shell singlet [Pd(Sb)(PNP)], 1-A (C1)
 Pd        -0.000060628131       0.283841542770       0.000088312068
 Sb         0.000046621533      -2.210416681430      -0.000036310252
 P          2.295733816226       0.564585658915      -0.039413323546
 N         -0.000044385570       2.387992481693       0.000258254126
 P         -2.295762479998       0.564629818823       0.039392603066
 C          2.371982895340       2.355766575515      -0.164210728550
 C          3.177148630275       0.159347446697       1.586390988678
 C          3.187112318028      -0.119676190642      -1.554700204163
 C          1.185220902265       3.025884602690      -0.101110286610
 C         -1.185310605678       3.025924167728       0.101526836234
 C         -2.372078255768       2.355808837816       0.164400765655
 C         -3.177119399854       0.159472390373      -1.586498761078
 C         -3.187092678875      -0.119853120061       1.554639626223
 H          3.314183838315       2.900570961867      -0.247489899384
 H         -3.314308800411       2.900553767567       0.247651675218
 H          1.172164659341       4.127371937626      -0.130610319623
 H         -1.172192741571       4.127407125025       0.131173540866
 C          3.516680005470      -1.323480407438       1.694730386046
 C          2.159786260491       0.522620816452       2.673982232338
 C          4.432849457736       1.011013119327       1.780308108958
 C         -3.516835986890      -1.323299605652      -1.694862813598
 C         -4.432683647366       1.011316486716      -1.780576147216
 C         -2.159651388261       0.522553256461      -2.674064391376
 C          3.030953620279      -1.635903072589      -1.641094327950
 C          2.467836875116       0.512564259016      -2.750738344415
 C          4.666968565180       0.261264200390      -1.576860933760
 C         -4.666892957483       0.261316051020       1.577018230118
 C         -2.467562315990       0.511903790044       2.750750789903
 C         -3.031213657077      -1.636135903126       1.640638278791
 H          2.634842220488      -1.956059408917       1.492073466110
 H          3.843111156879      -1.544250688638       2.724399382245
 H          4.336471723072      -1.615319250244       1.022323848540
 H          1.274112556323      -0.127999145944       2.617805254270
 H          1.826538447843       1.568041519882       2.582089648071
 H          2.628333630017       0.397083247034       3.664397152722
 H          4.194673964308       2.084210116682       1.767968306599
 H          5.202988293669       0.816962246773       1.021861583908
 H          4.872738241472       0.778870271443       2.764406848069
 H         -4.336770871366      -1.615011701067      -1.022573621634
 H         -2.635119102106      -1.955988688606      -1.492043425167
 H         -3.843127522946      -1.544059793005      -2.724581244089
 H         -5.202878772190       0.817574918651      -1.022106633632
 H         -4.872593563658       0.779078146096      -2.764642343723
 H         -4.194300209064       2.084466932631      -1.768427531106
 H         -1.826311568443       1.567944415240      -2.582212142614
 H         -2.628175932135       0.397034428953      -3.664494871373
 H         -1.274054526676      -0.128159760936      -2.617800979914
 H          1.959009717316      -1.921663583938      -1.673969918440
 H          3.524027065953      -2.170635220107      -0.819921893465
 H          3.468139811849      -1.998611393113      -2.585998390292
 H          1.394095940970       0.267652748407      -2.737919976242
 H          2.900951622161       0.119690852623      -3.685263761940
 H          2.566381452746       1.607632191824      -2.751467807687
 H          4.814043056104       1.345212300809      -1.457165676018
 H          5.103962118278      -0.025931621488      -2.547658654499
 H          5.239366201539      -0.257173536477      -0.794461677128
 H         -5.239430294042      -0.256880282310       0.794562615792
 H         -4.813853519284       1.345311421025       1.457592972154
 H         -5.103865442127      -0.026032470266       2.547784264896
 H         -2.565617121079       1.607016289453       2.751648087187
 H         -1.393939309540       0.266489086849       2.737912205615
 H         -2.900865373819       0.119125976815       3.685233740190
 H         -3.524518857666      -2.170550902179       0.819403708593
 H         -3.468341520794      -1.998957276797       2.585524265497
 H         -1.959310639964      -1.922102136092       1.673274872099

65
 3Pd,Sb: Palladium stibinidene broken-symmetry singlet [Pd(Sb)(PNP)], 1-A (C1)
 Pd         0.000011855032       0.271844309685       0.000310832430
 Sb         0.000115083675      -2.282949506558      -0.000766995464
 P          2.312325472252       0.559869733339       0.005659109628
 N         -0.000040013115       2.373015862113       0.001314884571
 P         -2.312326380895       0.559736938417      -0.005113275618
 C          2.378470667740       2.357019456072       0.041048100380
 C          3.213304039877       0.016323932374       1.576292308440
 C          3.210135028184       0.075597698083      -1.586545421962
 C          1.186763688057       3.017268004614       0.024720513736
 C         -1.186883558821       3.017214849466      -0.021500284634
 C         -2.378552063879       2.356914684784      -0.038566741933
 C         -3.212800855680       0.017985983790      -1.576661834550
 C         -3.210731544992       0.073780165731       1.586231799072
 H          3.317776189639       2.912432623174       0.050703773157
 H         -3.317891267668       2.912285181739      -0.047668961491
 H          1.166726528176       4.119048835991       0.029851010889
 H         -1.166914811817       4.119001062000      -0.025509963547
 C          3.590646912777      -1.461600462299       1.532157493820
 C          2.193729392194       0.249031409075       2.697126320611
 C          4.452576235713       0.868965281432       1.853472663922
 C         -3.590486804508      -1.459900148914      -1.534236162427
 C         -4.451785890113       0.871202177492      -1.853363856241
 C         -2.192791509159       0.251680180234      -2.696896905670
 C          3.176583953102      -1.431822248723      -1.827814845880
 C          2.406457346653       0.761878851989      -2.696940698635
 C          4.653511490402       0.576463870194      -1.608338438271
 C         -4.654176307719       0.574436715888       1.607908471996
 C         -2.407608089879       0.759067159074       2.697646260268
 C         -3.177096171906      -1.433868545412       1.826052961871
 H          2.734807689730      -2.095004188433       1.245998786315
 H          3.917276563073      -1.781957788991       2.535388399794
 H          4.421236596801      -1.657019664717       0.838965785021
 H          1.320612836007      -0.411526168911       2.584002875982
 H          1.836425793335       1.290755896757       2.704947135291
 H          2.666771332372       0.040616734539       3.671244871393
 H          4.192730490251       1.931175302768       1.965075971476
 H          5.215682225502       0.778791100670       1.068665338414
 H          4.910790303581       0.536765727752       2.799985147018
 H         -4.421361077343      -1.655884826590      -0.841541733158
 H         -2.734883574926      -2.093802192763      -1.248474412115
 H         -3.916846237092      -1.779099424214      -2.537924180241
 H         -5.215181018993       0.780382254139      -1.068911571346
 H         -4.909752340152       0.540115306299      -2.800385444622
 H         -4.191638951861       1.933469716639      -1.963735939712
 H         -1.835233549900       1.293326195761      -2.703468098718
 H         -2.665552848127       0.044441222085      -3.671402801522
 H         -1.319871179900      -0.409209548973      -2.584200988548
 H          2.145287526049      -1.820638729138      -1.809378728388
 H          3.766977913974      -1.996732871932      -1.095601879560
 H          3.593100996561      -1.645424507629      -2.826335382543
 H          1.356778058505       0.427695545444      -2.689829657183
 H          2.843960708569       0.502739615824      -3.675046603307
 H          2.414868187599       1.856058532151      -2.589205833794
 H          4.721860393854       1.653744514150      -1.395959306901
 H          5.081051031755       0.409632921706      -2.611217960220
 H          5.287791353588       0.036582949084      -0.890622893848
 H         -5.288085776348       0.035177310122       0.889396838447
 H         -4.722575522512       1.651915647100       1.396550798687
 H         -5.082113461938       0.406577244065       2.610447007397
 H         -2.416214492674       1.853358369822       2.591063945537
 H         -1.357850648593       0.425119794180       2.690561753932
 H         -2.845400083117       0.498797264737       3.675322650545
 H         -3.766911503558      -1.998174666264       1.092911462511
 H         -3.594229955526      -1.648503546076       2.824094755587
 H         -2.145721042585      -1.822487355953       1.807920584637

65
 3Pd,Sb: Palladium stibinidene triplet [Pd(Sb)(PNP)], 3-A" (CS)
 Pd        -0.259007320032      -0.089320563572      -0.000000000000
 Sb         2.276944911843       0.399184768691       0.000000000000
 P         -0.548028075185      -0.129646177843       2.313965558195
 N         -2.283178751464      -0.647512426555      -0.000000000000
 P         -0.548028075185      -0.129646177843      -2.313965558195
 C         -2.264171536491      -0.665020675156       2.379748252273
 C          0.395252250369      -1.438865851902       3.299034121558
 C         -0.538155491233       1.572521897549       3.138786472594
 C         -2.897887497746      -0.843363241398       1.186953520831
 C         -2.897887497746      -0.843363241398      -1.186953520831
 C         -2.264171536491      -0.665020675156      -2.379748252273
 C         -0.538155491233       1.572521897549      -3.138786472594
 C          0.395252250369      -1.438865851902      -3.299034121558
 H         -2.798529359745      -0.824013643236       3.317797132681
 H         -2.798529359745      -0.824013643236      -3.317797132681
 H         -3.953292736774      -1.159720306356       1.165248594284
 H         -3.953292736774      -1.159720306356      -1.165248594284
 C          1.781184800856      -0.950478310663       3.712107631117
 C          0.532331251619      -2.617957545594       2.329364832346
 C         -0.383545054679      -1.906391995620       4.530090082036
 C          0.832143138440       2.240426784120      -3.040034830427
 C         -0.990698758918       1.509810822056      -4.596491875067
 C         -1.537477675388       2.400640117568      -2.323772606422
 C          0.832143138440       2.240426784120       3.040034830427
 C         -1.537477675388       2.400640117568       2.323772606422
 C         -0.990698758918       1.509810822056       4.596491875067
 C         -0.383545054679      -1.906391995620      -4.530090082036
 C          0.532331251619      -2.617957545594      -2.329364832346
 C          1.781184800856      -0.950478310663      -3.712107631117
 H          2.340791302169      -0.531836256724       2.860324015036
 H          2.361980036413      -1.800875226594       4.106356393879
 H          1.732058948033      -0.190852824623       4.505610246349
 H          1.158441554882      -2.354671196466       1.463552501579
 H         -0.450320781622      -2.942425126070       1.952524270961
 H          0.998803881364      -3.470316985089       2.850850966407
 H         -1.352568840780      -2.343462614923       4.250897843890
 H         -0.562132368122      -1.099187368352       5.253153537993
 H          0.198695108236      -2.688974091529       5.044716698159
 H          1.606775701869       1.718760523835      -3.616010229487
 H          1.172553407607       2.302449710189      -1.995185942726
 H          0.760104030378       3.268124475727      -3.433740361833
 H         -0.252635168149       1.005340999208      -5.236666557037
 H         -1.112673398495       2.535079007297      -4.984508945240
 H         -1.958497749914       0.998085905329      -4.706854198272
 H         -2.554494216568       1.987561201466      -2.382932368968
 H         -1.554475555217       3.432992797441      -2.710004817011
 H         -1.247816489889       2.436156534832      -1.261438662657
 H          1.172553407607       2.302449710189       1.995185942726
 H          1.606775701869       1.718760523835       3.616010229487
 H          0.760104030378       3.268124475727       3.433740361833
 H         -1.247816489889       2.436156534832       1.261438662657
 H         -1.554475555217       3.432992797441       2.710004817011
 H         -2.554494216568       1.987561201466       2.382932368968
 H         -1.958497749914       0.998085905329       4.706854198272
 H         -1.112673398495       2.535079007297       4.984508945240
 H         -0.252635168149       1.005340999208       5.236666557037
 H         -0.562132368122      -1.099187368352      -5.253153537993
 H         -1.352568840780      -2.343462614923      -4.250897843890
 H          0.198695108236      -2.688974091529      -5.044716698159
 H         -0.450320781622      -2.942425126070      -1.952524270961
 H          1.158441554882      -2.354671196466      -1.463552501579
 H          0.998803881364      -3.470316985089      -2.850850966407
 H          1.732058948033      -0.190852824623      -4.505610246349
 H          2.361980036413      -1.800875226594      -4.106356393879
 H          2.340791302169      -0.531836256724      -2.860324015036

65
 3Pd,Bi: Palladium bismuthinidene closed-shell singlet [Pd(Bi)(PNP)], 1-A (C1)
 Pd         0.000022988315       0.524830381860      -0.000030041956
 Bi        -0.000044211361      -2.059830335877      -0.000001069110
 P          2.295187029632       0.800086607435       0.042711823046
 N          0.000043108035       2.625675282201      -0.000007185722
 P         -2.295161486783       0.800102350269      -0.042666381276
 C          2.371222367901       2.591275526593       0.180240160032
 C          3.193236348425       0.108134967547       1.551159911883
 C          3.185120343873       0.412501102109      -1.584487228423
 C          1.185095877725       3.262244399075       0.111266601691
 C         -1.185007543915       3.262249039672      -0.111225722398
 C         -2.371148247871       2.591296742587      -0.180144095043
 C         -3.193198759839       0.108210382015      -1.551171836216
 C         -3.185121163711       0.412520427193       1.584501856317
 H          3.312656739929       3.136362317778       0.270817017265
 H         -3.312572787707       3.136422896794      -0.270608555545
 H          1.172486846923       4.363729578027       0.143944834049
 H         -1.172412598245       4.363736049080      -0.143915345542
 C          3.025439370346      -1.407678494210       1.634103925886
 C          2.487352496789       0.741177742274       2.754507452372
 C          4.676309140636       0.476190318270       1.565759854836
 C         -3.025490870696      -1.407604708042      -1.634147794137
 C         -4.676262676928       0.476321351102      -1.565782629705
 C         -2.487282593398       0.741230297735      -2.754508256374
 C          3.542951845528      -1.065379914146      -1.702279617328
 C          2.164840700610       0.770135232390      -2.671168179683
 C          4.431313283430       1.279061547124      -1.773431215781
 C         -4.431293043437       1.279108367055       1.773426687030
 C         -2.164857500917       0.770145633617       2.671201524019
 C         -3.542956509351      -1.065367606446       1.702293342796
 H          1.952024696890      -1.679340552432       1.709835059486
 H          3.493432351781      -1.782194165669       2.559478759567
 H          3.482310081558      -1.942230250639       0.791860667693
 H          1.409779839582       0.512877858922       2.743066989096
 H          2.601833156321       1.834587479239       2.762802437060
 H          2.917123309485       0.335208259445       3.685057223674
 H          4.831071178150       1.559323858254       1.448592495609
 H          5.240007236344      -0.043612889687       0.777956303909
 H          5.117197098342       0.182640381410       2.532980304264
 H         -3.482409467833      -1.942144530305      -0.791923622770
 H         -1.952097502770      -1.679338953617      -1.709853539383
 H         -3.493497896889      -1.782074166481      -2.559533969233
 H         -5.239997773781      -0.043498946457      -0.778013560342
 H         -5.117142284325       0.182835298383      -2.533025862575
 H         -4.830978458067       1.559454043789      -1.448560799801
 H         -2.601707848922       1.834644057797      -2.762792878722
 H         -2.917061565355       0.335282707960      -3.685064720610
 H         -1.409720127191       0.512874831906      -2.743069964059
 H          2.666736807216      -1.709851418732      -1.513128533826
 H          4.360378929165      -1.353798067270      -1.025346322693
 H          3.881049435888      -1.273608788144      -2.730852196852
 H          1.284771241515       0.111533032301      -2.617430533232
 H          2.634262345296       0.652730519045      -3.662220945026
 H          1.821968703052       1.812072441764      -2.575164007322
 H          4.180727349082       2.349308348890      -1.756761816869
 H          4.875139855729       1.056086418156      -2.757935993927
 H          5.202688982557       1.090890319832      -1.014742913046
 H         -5.202605074329       1.091102614745       1.014633981546
 H         -4.180634447190       2.349341274673       1.756934286949
 H         -4.875226388014       1.056017317894       2.757858336144
 H         -1.821877826620       1.812041756749       2.575125181153
 H         -1.284843986826       0.111460597812       2.617561308255
 H         -2.634328067893       0.652870102299       3.662248672506
 H         -4.360386729622      -1.353789649570       1.025365794098
 H         -3.881048523365      -1.273591132625       2.730865557439
 H         -2.666746839589      -1.709836001127       1.513111760555

65
 3Pd,Bi: Palladium bismuthinidene broken-symmetry singlet [Pd(Bi)(PNP)], 1-A (C1)
 Pd         0.000013507888       0.517371328184      -0.000003479547
 Bi        -0.000021003400      -2.129970956827      -0.000010950634
 P          2.312510168532       0.803293106498      -0.005598923883
 N          0.000025764677       2.617787117968       0.000017494608
 P         -2.312477396572       0.803325640309       0.005604398648
 C          2.378183008320       2.600978828480      -0.042853476110
 C          3.218564792551       0.327992981591       1.585856252416
 C          3.221621773632       0.264269832686      -1.574872237669
 C          1.186711383966       3.261535832971      -0.024803534460
 C         -1.186651650170       3.261552343794       0.024848028947
 C         -2.378131926821       2.601011195444       0.042886392205
 C         -3.218567416628       0.328046689397      -1.585829787793
 C         -3.221599459282       0.264259448595       1.574853633559
 H          3.317295633350       3.156755364599      -0.052695818751
 H         -3.317238136616       3.156798374909       0.052736320837
 H          1.166924619447       4.363397682878      -0.029596581825
 H         -1.166849871801       4.363413858867       0.029659140314
 C          3.180777390269      -1.177220681194       1.839608585314
 C          2.424421915899       1.024785425945       2.696461929526
 C          4.664156869847       0.822573060224       1.596086022792
 C         -3.180913906583      -1.177182777589      -1.839506086925
 C         -4.664117541334       0.822750425389      -1.596048885100
 C         -2.424374799082       1.024724181774      -2.696472881546
 C          3.621693238902      -1.207405310618      -1.525222343960
 C          2.198709395316       0.477495064376      -2.696384871406
 C          4.448703729164       1.132618451268      -1.858014777922
 C         -4.448980785400       1.132277759029       1.857705261977
 C         -2.198892409450       0.477948790738       2.696466779943
 C         -3.621224700728      -1.207542441069       1.525348514850
 H          2.145936853178      -1.556425471110       1.851806120479
 H          3.620521230806      -1.386848023617       2.829034318187
 H          3.747501878488      -1.753027625109       1.097152761333
 H          1.371234720124       0.701338550524       2.692209917959
 H          2.443233272395       2.118437276490       2.585620315316
 H          2.861290869829       0.763863290456       3.674433324787
 H          4.735792267514       1.897775208464       1.374600746720
 H          5.292451546805       0.274473412588       0.879267996453
 H          5.096528946512       0.662268650416       2.598010173784
 H         -3.747667549963      -1.752901916630      -1.097002982546
 H         -2.146105585787      -1.556475029111      -1.851709775008
 H         -3.620701755136      -1.386825036022      -2.828909117179
 H         -5.292431322299       0.274768457170      -0.879155656317
 H         -5.096543031558       0.662399022762      -2.597942418906
 H         -4.735650797399       1.897977632415      -1.374651917128
 H         -2.443104629414       2.118382900734      -2.585687885789
 H         -2.861265152900       0.763783779280      -3.674429817163
 H         -1.371211261047       0.701199963543      -2.692207189778
 H          2.774260307664      -1.853614147341      -1.242451228367
 H          4.451367334165      -1.388730806401      -0.826973506028
 H          3.958464125471      -1.525463377757      -2.525862497672
 H          1.333422093428      -0.192681393077      -2.578679481037
 H          2.673272995735       0.269763144024      -3.669970981190
 H          1.828408149867       1.514638434666      -2.709271596862
 H          4.173287590728       2.190015262577      -1.977055595422
 H          4.911816197841       0.800402679622      -2.802180782929
 H          5.212968681135       1.059388669447      -1.072584809122
 H         -5.213099406923       1.058727958220       1.072159750140
 H         -4.173895882422       2.189769711024       1.976663405947
 H         -4.912143372488       0.800034536277       2.801837013664
 H         -1.828892644442       1.515201370974       2.709246130176
 H         -1.333395874373      -0.191994328442       2.578974844874
 H         -2.673521803143       0.270226962604       3.670023199455
 H         -4.450727833579      -1.389215142841       0.826985193691
 H         -3.958065607448      -1.525559848328       2.525977927764
 H         -2.773551222819      -1.853537324821       1.242810303421

65
 3Pd,Bi: Palladium bismuthinidene triplet [Pd(Bi)(PNP)], 3-A" (CS) 
 Pd        -0.514657810266      -0.079102133035       0.000000000000
 Bi         2.150453130628       0.157042218712      -0.000000000000
 P         -0.804456615032      -0.091366583035       2.313437410010
 N         -2.584894656374      -0.431728904495       0.000000000000
 P         -0.804456615032      -0.091366583035      -2.313437410010
 C         -2.566188711839      -0.451807800137       2.379301479285
 C         -0.003512866357      -1.489583870419       3.304815458351
 C         -0.629686310066       1.599266685701       3.145678030952
 C         -3.215433170849      -0.564934388414       1.186866281929
 C         -3.215433170849      -0.564934388414      -1.186866281929
 C         -2.566188711839      -0.451807800137      -2.379301479285
 C         -0.629686310066       1.599266685701      -3.145678030952
 C         -0.003512866357      -1.489583870419      -3.304815458351
 H         -3.114057339983      -0.554768208209       3.317463937167
 H         -3.114057339983      -0.554768208209      -3.317463937167
 H         -4.297479441082      -0.773151450078       1.165796202387
 H         -4.297479441082      -0.773151450078      -1.165796202387
 C          1.421159617415      -1.144601712387       3.730503083169
 C          0.022206124566      -2.675629292310       2.334262100932
 C         -0.833775026019      -1.879457782355       4.529302658600
 C          0.798389606497       2.132368660657      -3.047241715307
 C         -1.083973269596       1.574976617801      -4.603890702992
 C         -1.544920658768       2.523912143872      -2.335711064636
 C          0.798389606497       2.132368660657       3.047241715307
 C         -1.544920658768       2.523912143872       2.335711064636
 C         -1.083973269596       1.574976617801       4.603890702992
 C         -0.833775026019      -1.879457782355      -4.529302658600
 C          0.022206124566      -2.675629292310      -2.334262100932
 C          1.421159617415      -1.144601712387      -3.730503083169
 H          2.029113272600      -0.787377347327       2.883663569411
 H          1.908691565319      -2.049057139425       4.130856327117
 H          1.443797602282      -0.382106305157       4.522504857163
 H          0.677190624243      -2.475559434870       1.472770397985
 H         -0.985214058508      -2.899246814832       1.949594453975
 H          0.397232879653      -3.571212098007       2.857200001731
 H         -1.838569966927      -2.219527478064       4.241883434582
 H         -0.938498681948      -1.059035162165       5.251897840359
 H         -0.334907001075      -2.715529699617       5.047422427233
 H          1.522883724981       1.527073351759      -3.606622772668
 H          1.134432556264       2.180716608935      -2.000217637993
 H          0.830332736696       3.155010945584      -3.459154125826
 H         -0.395976022627       1.000877889748      -5.241178914045
 H         -1.108668605104       2.605779559287      -4.995677874123
 H         -2.095342941078       1.155930185133      -4.713991331631
 H         -2.597681731621       2.213920779851      -2.398934755830
 H         -1.457414970292       3.552504471271      -2.722596169427
 H         -1.258150973831       2.531348668649      -1.271916012865
 H          1.134432556264       2.180716608935       2.000217637993
 H          1.522883724981       1.527073351759       3.606622772668
 H          0.830332736696       3.155010945584       3.459154125826
 H         -1.258150973831       2.531348668649       1.271916012865
 H         -1.457414970292       3.552504471271       2.722596169427
 H         -2.597681731621       2.213920779851       2.398934755830
 H         -2.095342941078       1.155930185133       4.713991331631
 H         -1.108668605104       2.605779559287       4.995677874123
 H         -0.395976022627       1.000877889748       5.241178914045
 H         -0.938498681948      -1.059035162165      -5.251897840359
 H         -1.838569966927      -2.219527478064      -4.241883434582
 H         -0.334907001075      -2.715529699617      -5.047422427233
 H         -0.985214058508      -2.899246814832      -1.949594453975
 H          0.677190624243      -2.475559434870      -1.472770397985
 H          0.397232879653      -3.571212098007      -2.857200001731
 H          1.443797602282      -0.382106305157      -4.522504857163
 H          1.908691565319      -2.049057139425      -4.130856327117
 H          2.029113272600      -0.787377347327      -2.883663569411

65
 3Pt,N: Platinum nitrene closed-shell singlet [Pt(N)(PNP)], 1-A' (CS)
 Pt         0.004408581000      -0.149697220220      -0.000000000000
 N          0.084153252067      -1.938172991905       0.000000000000
 P         -0.009205720870       0.242355579918       2.298803877238
 N         -0.076848748012       2.019706356543      -0.000000000000
 P         -0.009205720870       0.242355579918      -2.298803877238
 C         -0.064898912497       2.023463571998       2.377721902229
 H         -0.072448679546       2.573048420019       3.320178820993
 C         -0.064898912497       2.023463571998      -2.377721902229
 H         -0.072448679546       2.573048420019      -3.320178820993
 C         -0.089487026513       2.677096762664       1.179140722281
 H         -0.120618241227       3.777063401262       1.149344289222
 C         -0.089487026513       2.677096762664      -1.179140722281
 H         -0.120618241227       3.777063401262      -1.149344289222
 C         -1.572839702292      -0.403242714458       3.126660311603
 C          1.596169221290      -0.333014401714      -3.104447068048
 C          1.596169221290      -0.333014401714       3.104447068048
 C         -1.572839702292      -0.403242714458      -3.126660311603
 C         -1.560287748616      -1.929044972163       3.174018990388
 H         -1.294215260858      -2.358248055585       2.193225474941
 H         -2.567187585492      -2.290851042063       3.439454116922
 H         -0.863581575841      -2.314266929433       3.931554796697
 C         -2.718157611916       0.063267655305       2.220883844801
 H         -2.654333435482      -0.405390010289       1.228600801168
 H         -2.708030433794       1.154936573322       2.082252073064
 H         -3.677955410373      -0.219597167242       2.683682557274
 C         -1.767874561143       0.196606639383       4.519347543664
 H         -1.770425157458       1.296549564456       4.488913385982
 H         -1.002453140829      -0.130341046756       5.234673594804
 H         -2.745964560371      -0.124538870316       4.914009775881
 C          1.803188834804      -1.830345824581      -2.877746081365
 H          1.134896988609      -2.442823304498      -3.496879567567
 H          1.644170663152      -2.104200602461      -1.820349039700
 H          2.838477875811      -2.093763248118      -3.149931280134
 C          1.647074910413       0.007467232954      -4.593041866134
 H          0.959151082213      -0.613707585047      -5.183184558989
 H          2.664519753686      -0.183553392549      -4.972382081547
 H          1.416794090031       1.066762759285      -4.785537576249
 C          2.696426423216       0.437281016832      -2.365721705983
 H          2.592614846140       1.524293435240      -2.495742422320
 H          3.676725842499       0.128074025207      -2.763487853085
 H          2.674564768525       0.220834391826      -1.286840276344
 C          1.803188834804      -1.830345824581       2.877746081365
 H          1.644170663152      -2.104200602461       1.820349039700
 H          1.134896988609      -2.442823304498       3.496879567567
 H          2.838477875811      -2.093763248118       3.149931280134
 C          2.696426423216       0.437281016832       2.365721705983
 H          2.674564768525       0.220834391826       1.286840276344
 H          3.676725842499       0.128074025207       2.763487853085
 H          2.592614846140       1.524293435240       2.495742422320
 C          1.647074910413       0.007467232954       4.593041866134
 H          1.416794090031       1.066762759285       4.785537576249
 H          2.664519753686      -0.183553392549       4.972382081547
 H          0.959151082213      -0.613707585047       5.183184558989
 C         -1.767874561143       0.196606639383      -4.519347543664
 H         -1.002453140829      -0.130341046756      -5.234673594804
 H         -1.770425157458       1.296549564456      -4.488913385982
 H         -2.745964560371      -0.124538870316      -4.914009775881
 C         -2.718157611916       0.063267655305      -2.220883844801
 H         -2.708030433794       1.154936573322      -2.082252073064
 H         -2.654333435482      -0.405390010289      -1.228600801168
 H         -3.677955410373      -0.219597167242      -2.683682557274
 C         -1.560287748616      -1.929044972163      -3.174018990388
 H         -0.863581575841      -2.314266929433      -3.931554796697
 H         -2.567187585492      -2.290851042063      -3.439454116922
 H         -1.294215260858      -2.358248055585      -2.193225474941

65
 3Pt,N: Platinum nitrene broken-symmetry singlet [Pt(N)(PNP)], 1-A (C1)
 Pt        -0.000009522175      -0.013556941026      -0.111978662995
 N         -0.000000185332      -0.009967741805      -1.980027167780
 P          2.308889874576      -0.004286988627       0.214680829982
 N         -0.000023035389      -0.039772194595       2.011088209788
 P         -2.308912704863      -0.004284982122       0.214656198758
 C          2.384909871629      -0.038600818087       2.005290637713
 H          3.323374865674      -0.042497273782       2.562348632012
 C         -2.384953541302      -0.038589062658       2.005266189876
 H         -3.323425610191      -0.042481995585       2.562311908182
 C          1.187854740333      -0.049751880003       2.661144829415
 H          1.161927718949      -0.067628521758       3.761677080133
 C         -1.187905400661      -0.049744785859       2.661134251180
 H         -1.161986288782      -0.067619176975       3.761666314873
 C          3.160142387351      -1.565328857339      -0.397037695607
 C         -3.114853593016       1.598431302500      -0.357321191646
 C          3.114865944825       1.598400230301      -0.357301468157
 C         -3.160131956858      -1.565362353935      -0.397042034160
 C          3.242281311229      -1.556447927782      -1.922966730253
 H          2.278522711935      -1.274320351616      -2.377410326558
 H          3.506193477289      -2.566615324593      -2.277380970106
 H          4.017617857852      -0.869180265684      -2.289581335181
 C          2.238548089157      -2.706025308338       0.050653763837
 H          1.255545152447      -2.636297682498      -0.437689718878
 H          2.079353735343      -2.695217921005       1.139637990716
 H          2.698035153325      -3.670279977645      -0.222545163994
 C          4.538442205183      -1.765109313330       0.231572174198
 H          4.482699229533      -1.778690251774       1.330353079247
 H          5.257844235635      -0.992669171134      -0.070050432022
 H          4.944808159614      -2.738237466481      -0.091041311463
 C         -2.911225890656       1.782310497037      -1.862756714498
 H         -3.558952524154       1.122586688900      -2.454350662529
 H         -1.868000734541       1.586532396911      -2.158096223327
 H         -3.162562677025       2.820770575309      -2.135122127317
 C         -4.595624514435       1.679122612705       0.006768254475
 H         -5.204448060763       0.979882390217      -0.583313229954
 H         -4.968064773482       2.695092103292      -0.206202473588
 H         -4.770553596457       1.480001288054       1.075279337738
 C         -2.344898102055       2.698694983803       0.382306129467
 H         -2.449958285802       2.608882414751       1.473254981982
 H         -2.735727445158       3.681593435920       0.072277317626
 H         -1.271438523560       2.661347526518       0.140482746759
 C          2.911381074697       1.782167068855      -1.862770553341
 H          1.868173539213       1.586412898672      -2.158186754327
 H          3.559128172036       1.122359766483      -2.454251778526
 H          3.162791044307       2.820592538594      -2.135200048770
 C          2.344846975195       2.698712972738       0.382189048700
 H          1.271405714300       2.661343681920       0.140286596927
 H          2.735695286944       3.681590052096       0.072117382512
 H          2.449823181612       2.608981917265       1.473152472550
 C          4.595606712675       1.679080934196       0.006914164222
 H          4.770428728858       1.480072990281       1.075464073836
 H          4.968106002117       2.695011844163      -0.206136645407
 H          5.204457531503       0.979745798037      -0.583030670840
 C         -4.538352807470      -1.765291059973       0.231694477706
 H         -5.257874251985      -0.992946385727      -0.069879227407
 H         -4.482513464811      -1.778846412735       1.330471218049
 H         -4.944631669864      -2.738473597962      -0.090865219544
 C         -2.238407036045      -2.705998538313       0.050529813162
 H         -2.079130612862      -2.695222923310       1.139502126789
 H         -1.255446900402      -2.636165744043      -0.437885256798
 H         -2.697830984525      -3.670281246068      -0.222676160130
 C         -3.242411114132      -1.556465246266      -1.922963449988
 H         -4.017879952419      -0.869306131629      -2.289496048335
 H         -3.506213502563      -2.566664601473      -2.277368669868
 H         -2.278736043970      -1.274190069370      -2.377493194439

65
 3Pt,N: Platinum nitrene triplet [Pt(N)(PNP)], 3-A" (CS)
 Pt        -0.018891029439      -0.104404647880       0.000000000000
 N         -0.049135891823      -1.997670072975       0.000000000000
 P         -0.003582785437       0.208855719126       2.308652947410
 N         -0.026946653078       2.008543943121       0.000000000000
 P         -0.003582785437       0.208855719126      -2.308652947410
 C         -0.031882288439       2.001136966183       2.385888329247
 H         -0.034623486772       2.559010054694       3.323919081474
 C         -0.031882288439       2.001136966183      -2.385888329247
 H         -0.034623486772       2.559010054694      -3.323919081474
 C         -0.037409552491       2.657525012527       1.189304483464
 H         -0.051124055783       3.758119530377       1.163686323283
 C         -0.037409552491       2.657525012527      -1.189304483464
 H         -0.051124055783       3.758119530377      -1.163686323283
 C         -1.561989739510      -0.393671175803       3.170941599641
 C          1.598913070658      -0.363372136142      -3.115099783284
 C          1.598913070658      -0.363372136142       3.115099783284
 C         -1.561989739510      -0.393671175803      -3.170941599641
 C         -1.547575284096      -1.918063495320       3.279684646873
 H         -1.266139143424      -2.389398843698       2.324192547876
 H         -2.555699764940      -2.271396552692       3.552908434041
 H         -0.857045069541      -2.268139139845       4.059964275163
 C         -2.703693267695       0.034318650616       2.241226405087
 H         -2.631488668913      -0.469740768332       1.266283381302
 H         -2.696094380084       1.120633479537       2.064131055356
 H         -3.667866991499      -0.233859966219       2.703951713362
 C         -1.766053099440       0.256519861722       4.538512384822
 H         -1.791691135363       1.353842601557       4.463117732830
 H         -0.988750468429      -0.023468755465       5.261463768720
 H         -2.734849879596      -0.069420515771       4.952661967099
 C          1.788330442594      -1.866769813656      -2.900153327018
 H          1.119226992069      -2.466287928915      -3.530548661261
 H          1.609450516591      -2.152918123499      -1.852081042098
 H          2.823172781080      -2.139988017500      -3.165393631759
 C          1.676140336147      -0.012460767824      -4.599053032243
 H          0.975796722647      -0.608645639786      -5.200870139757
 H          2.691406919673      -0.227551260223      -4.972396018468
 H          1.475237124120       1.054205342797      -4.782896744219
 C          2.699259385909       0.384383884391      -2.353253562435
 H          2.611053301220       1.473969625636      -2.472133449408
 H          3.682579620293       0.068179628651      -2.738112934463
 H          2.659989881686       0.156460263427      -1.276647491105
 C          1.788330442594      -1.866769813656       2.900153327018
 H          1.609450516591      -2.152918123499       1.852081042098
 H          1.119226992069      -2.466287928915       3.530548661261
 H          2.823172781080      -2.139988017500       3.165393631759
 C          2.699259385909       0.384383884391       2.353253562435
 H          2.659989881686       0.156460263427       1.276647491105
 H          3.682579620293       0.068179628651       2.738112934463
 H          2.611053301220       1.473969625636       2.472133449408
 C          1.676140336147      -0.012460767824       4.599053032243
 H          1.475237124120       1.054205342797       4.782896744219
 H          2.691406919673      -0.227551260223       4.972396018468
 H          0.975796722647      -0.608645639786       5.200870139757
 C         -1.766053099440       0.256519861722      -4.538512384822
 H         -0.988750468429      -0.023468755465      -5.261463768720
 H         -1.791691135363       1.353842601557      -4.463117732830
 H         -2.734849879596      -0.069420515771      -4.952661967099
 C         -2.703693267695       0.034318650616      -2.241226405087
 H         -2.696094380084       1.120633479537      -2.064131055356
 H         -2.631488668913      -0.469740768332      -1.266283381302
 H         -3.667866991499      -0.233859966219      -2.703951713362
 C         -1.547575284096      -1.918063495320      -3.279684646873
 H         -0.857045069541      -2.268139139845      -4.059964275163
 H         -2.555699764940      -2.271396552692      -3.552908434041
 H         -1.266139143424      -2.389398843698      -2.324192547876

65
 3Pt,P: Platinum phosphinidene closed-shell singlet [Pt(P)(PNP)], 1-A (C1)
 Pt        -0.000001542790       0.000011270817      -0.065909090793
 P          0.000015533353       0.000045740886      -2.251921503559
 P         -2.294970203854      -0.012940292513       0.281576537501
 N         -0.000006190234      -0.000014233648       2.083810415783
 P          2.294965597666       0.012934607826       0.281574729564
 C         -2.376624631962      -0.045536843623       2.069873748591
 H         -3.320729202564      -0.075317601353       2.615914378095
 C          2.376613414068       0.045507343236       2.069873536070
 H          3.320716189589       0.075289613009       2.615917384924
 C         -1.184606145800      -0.028866701082       2.732216574254
 H         -1.161827420366      -0.038411464497       3.832807310612
 C          1.184595083595       0.028827855070       2.732215725067
 H          1.161817907070       0.038356450427       3.832806684903
 C         -3.145700851822       1.586538205085      -0.249723795655
 C          3.145679439442      -1.586550421028      -0.249739463334
 C         -3.148717974137      -1.577693840218      -0.339646605692
 C          3.148742979139       1.577681920756      -0.339620980503
 C         -3.345650251816       1.630186552084      -1.760833671064
 H         -2.407796543572       1.397103035459      -2.296566779476
 H         -3.643694397059       2.649527309703      -2.056285091921
 H         -4.136565520023       0.945653492746      -2.098445821236
 C         -2.175972416258       2.701132131006       0.159541425647
 H         -1.241036486596       2.638112531678      -0.415949588165
 H         -1.924409116089       2.647015752961       1.229847296420
 H         -2.649622394595       3.677572322508      -0.035578814092
 C         -4.472601730120       1.790016502883       0.483329208432
 H         -4.333499892820       1.790992812276       1.574328165804
 H         -5.223531716077       1.030993463514       0.228305148542
 H         -4.887955070797       2.771791812274       0.202166518688
 C          3.345635563553      -1.630187026639      -1.760849194452
 H          4.136566868308      -0.945666247784      -2.098449172987
 H          2.407789243277      -1.397078189444      -2.296584478098
 H          3.643661373805      -2.649530671515      -2.056309074720
 C          4.472573503801      -1.790055377935       0.483316247666
 H          5.223523149329      -1.031054857972       0.228282085708
 H          4.887901515935      -2.771844377497       0.202163749380
 H          4.333474865972      -1.791017703583       1.574315760185
 C          2.175932346885      -2.701134425667       0.159508697110
 H          1.924366359102      -2.647027771493       1.229814409979
 H          2.649567829615      -3.677579295495      -0.035623308977
 H          1.240999639737      -2.638092508138      -0.415984817187
 C         -2.983302013810      -1.737853327820      -1.848552190768
 H         -1.918423012474      -1.677306588234      -2.144595232213
 H         -3.550982988802      -0.993831414150      -2.421595136956
 H         -3.346591095410      -2.734921696527      -2.147310623868
 C         -2.409519304404      -2.724276280658       0.358943388654
 H         -1.336700141102      -2.708457095897       0.112687020133
 H         -2.831350782947      -3.683848826450       0.017916924595
 H         -2.508615062386      -2.667354065435       1.452603565426
 C         -4.628191805660      -1.608175830160       0.042672515163
 H         -4.783786764093      -1.420252911697       1.115948012373
 H         -5.038940385421      -2.606715215156      -0.180279935175
 H         -5.218208572180      -0.878853046047      -0.530135111645
 C          4.628214252793       1.608135500368       0.042708717971
 H          5.218224984760       0.878817090672      -0.530110596800
 H          4.783801283260       1.420187691177       1.115980960853
 H          5.038978014020       2.606674136605      -0.180219117345
 C          2.409556957600       2.724267513649       0.358977226644
 H          2.508644476735       2.667330453438       1.452637396036
 H          1.336739262602       2.708466411413       0.112712784401
 H          2.831404849639       3.683837775634       0.017964242526
 C          2.983339132487       1.737862397758      -1.848525542971
 H          3.551006925944       0.993835043737      -2.421574494799
 H          3.346648869347       2.734926992353      -2.147271492973
 H          1.918459433653       1.677341943187      -2.144574793163

65
 3Pt,P: Platinum phosphinidene broken-symmetry singlet [Pt(P)(PNP)], 1-A (C1)
 Pt        -0.000005142739      -0.000004600908      -0.059691448550
 P          0.000018326605       0.000196261068      -2.310907876323
 P         -2.307122901759       0.009183282179       0.263563517867
 N         -0.000027593828      -0.000091291712       2.067610038213
 P          2.307104055014      -0.009214196597       0.263619589949
 C         -2.380315989098       0.051689151814       2.057018936187
 H         -3.320027151620       0.066581243413       2.611239741440
 C          2.380261425923      -0.051871289218       2.057072938292
 H          3.319960576764      -0.066803238132       2.611313698759
 C         -1.187513742192       0.030510440410       2.715661337543
 H         -1.162531541756       0.037235728404       3.816321013037
 C          1.187443592256      -0.030750100386       2.715687925604
 H          1.162435172026      -0.037567043103       3.816346438835
 C         -3.176732843369       1.574968959056      -0.323652915086
 C          3.176742363371      -1.574915431871      -0.323752018909
 C         -3.167618335174      -1.589626357909      -0.251243796217
 C          3.167635517744       1.589600550863      -0.251086080845
 C         -3.438882197835       1.530115269530      -1.826897779298
 H         -2.535630072158       1.237778604542      -2.388115070343
 H         -3.736945399718       2.534199838255      -2.171320108290
 H         -4.254534490404       0.839733330546      -2.084499248521
 C         -2.186802962424       2.704499639604      -0.015805087010
 H         -1.272555716750       2.604269085037      -0.619328452168
 H         -1.896749524417       2.708995288816       1.046336992059
 H         -2.659018830532       3.673430144377      -0.248306634284
 C         -4.474601200369       1.830623384188       0.443383340349
 H         -4.293075721934       1.918353563678       1.524378489979
 H         -5.227187946820       1.047875807550       0.279686487460
 H         -4.910319744634       2.784123863041       0.101409447325
 C          3.438974376372      -1.529793724298      -1.826975558139
 H          4.254571680819      -0.839282273009      -2.084416957647
 H          2.535725214625      -1.237449397843      -2.388194000998
 H          3.737152852577      -2.533791479519      -2.171549960697
 C          4.474576321904      -1.830654812726       0.443313867002
 H          5.227151145878      -1.047861823645       0.279775359025
 H          4.910337181025      -2.784091759295       0.101216931425
 H          4.292996236545      -1.918555064224       1.524285984923
 C          2.186808790334      -2.704506240601      -0.016132105120
 H          1.896681312620      -2.709159677922       1.045989016252
 H          2.659057570653      -3.673395034348      -0.248740317224
 H          1.272602341360      -2.604205450248      -0.619705174313
 C         -3.071483353198      -1.818496546066      -1.758787199316
 H         -2.033324971442      -1.725316088122      -2.117586712911
 H         -3.692921007284      -1.121021772983      -2.334366888760
 H         -3.419696856888      -2.839313135164      -1.988081750004
 C         -2.376741216215      -2.692962608282       0.461207755668
 H         -1.317553361890      -2.675834113022       0.160565881962
 H         -2.799568728494      -3.673488410183       0.187628355234
 H         -2.421355189103      -2.586554052292       1.554708491122
 C         -4.626668310197      -1.627864391025       0.200154053319
 H         -4.735014536471      -1.413741595943       1.274157873746
 H         -5.035164226404      -2.636470106699       0.021361021720
 H         -5.251069179437      -0.920001240751      -0.363347395784
 C          4.626496686916       1.628051203658       0.200903278131
 H          5.251184226308       0.920118417453      -0.362194174608
 H          4.734419515786       1.414159639298       1.274996009010
 H          5.034985798771       2.636652360261       0.022068918714
 C          2.376349926591       2.692996516865       0.460823634064
 H          2.420552723504       2.586833169360       1.554363847891
 H          1.317279917224       2.675677384346       0.159775750762
 H          2.799165555780       3.673513156504       0.187193132919
 C          3.072115934361       1.818146240811      -1.758716470317
 H          3.693815541967       1.120557950841      -2.333883053104
 H          3.420392174325       2.838923538689      -1.988090720534
 H          2.034110837914       1.724849228557      -2.117926351775

65
 3Pt,P: Platinum phosphinidene triplet [Pt(P)(PNP)], 3-A'' (CS)
 Pt         0.033512899651      -0.052342424574       0.000000000000
 P         -0.016430270571       0.260054440058       2.308664784134
 P         -0.016430270571       0.260054440058      -2.308664784134
 P          0.332471650228      -2.307858040047       0.000000000000
 N         -0.123059835754       2.061681604434      -0.000000000000
 C         -0.147173258906       2.709251015455      -1.188805139065
 H         -0.206506269564       3.808333461954      -1.163295176343
 C         -0.100409946121       2.053133213614      -2.382089205296
 H         -0.131128447613       2.608192754548      -3.320958192705
 C         -1.596431056019      -0.367223909632      -3.127906849544
 C         -2.729625175338       0.297378142308      -2.338189032620
 H         -3.697835313888      -0.052270046219      -2.732310000848
 H         -2.695449194935       1.393491732147      -2.416587857155
 H         -2.674341273701       0.031106684409      -1.271010905592
 C         -1.684406556248       0.041112485995      -4.597177954756
 H         -0.950750135053      -0.492810153086      -5.218014656730
 H         -1.540062099615       1.123292096618      -4.736042945098
 H         -2.685328604919      -0.211602255380      -4.985244421734
 C         -1.731903573133      -1.883127979247      -2.986845501617
 H         -0.995482423635      -2.433022152666      -3.586005423712
 H         -2.734252224390      -2.185763213988      -3.333015726688
 H         -1.619254433859      -2.202888630381      -1.939338363690
 C          1.558528860024      -0.211638777333      -3.230291956006
 C          1.737401806165       0.598671325197      -4.514940028952
 H          2.692445250536       0.313663486222      -4.986911496330
 H          1.779562734734       1.677786180033      -4.308247679180
 H          0.940640248650       0.416181943139      -5.248272771579
 C          2.692533554610       0.141810813177      -2.261021465432
 H          2.652259022801      -0.482485105541      -1.356385071009
 H          2.642234017039       1.196662658832      -1.949432610467
 H          3.661859766022      -0.023663099112      -2.759941965347
 C          1.596062288824      -1.708210496080      -3.531315422089
 H          2.608133664187      -1.981959735737      -3.872830702121
 H          0.894482419365      -1.986421461994      -4.330871609964
 H          1.367934655288      -2.309172502163      -2.636013187958
 C         -0.147173258906       2.709251015455       1.188805139065
 H         -0.206506269564       3.808333461954       1.163295176343
 C         -0.100409946121       2.053133213614       2.382089205296
 H         -0.131128447613       2.608192754548       3.320958192705
 C         -1.596431056019      -0.367223909632       3.127906849544
 C         -1.731903573133      -1.883127979247       2.986845501617
 H         -1.619254433859      -2.202888630381       1.939338363690
 H         -2.734252224390      -2.185763213988       3.333015726688
 H         -0.995482423635      -2.433022152666       3.586005423712
 C         -1.684406556248       0.041112485995       4.597177954756
 H         -0.950750135053      -0.492810153086       5.218014656730
 H         -2.685328604919      -0.211602255380       4.985244421734
 H         -1.540062099615       1.123292096618       4.736042945098
 C         -2.729625175338       0.297378142308       2.338189032620
 H         -2.674341273701       0.031106684409       1.271010905592
 H         -2.695449194935       1.393491732147       2.416587857155
 H         -3.697835313888      -0.052270046219       2.732310000848
 C          1.558528860024      -0.211638777333       3.230291956006
 C          1.737401806165       0.598671325197       4.514940028952
 H          2.692445250536       0.313663486222       4.986911496330
 H          0.940640248650       0.416181943139       5.248272771579
 H          1.779562734734       1.677786180033       4.308247679180
 C          1.596062288824      -1.708210496080       3.531315422089
 H          1.367934655288      -2.309172502163       2.636013187958
 H          0.894482419365      -1.986421461994       4.330871609964
 H          2.608133664187      -1.981959735737       3.872830702121
 C          2.692533554610       0.141810813177       2.261021465432
 H          3.661859766022      -0.023663099112       2.759941965347
 H          2.642234017039       1.196662658832       1.949432610467
 H          2.652259022801      -0.482485105541       1.356385071009

65  
 3Pt,As: Platinum arsinidene closed-shell singlet [Pt(As)(PNP)], 1-A' (CS) 
 Pt        -0.004841488044       0.081127299528      -0.000000000000
 As         0.951530254983      -2.012623561446       0.000000000000
 P         -0.170204995739       0.377854315388       2.296030404785
 N         -0.865592682929       2.040045359170      -0.000000000000
 P         -0.170204995739       0.377854315388      -2.296030404785
 C         -0.864318670119       2.027857944027       2.377093110131
 H         -1.076080487827       2.533787350435       3.320161804299
 C         -0.864318670119       2.027857944027      -2.377093110131
 H         -1.076080487827       2.533787350435      -3.320161804299
 C         -1.120220417952       2.637221564819       1.184942995430
 H         -1.549662518513       3.650455938982       1.160242869949
 C         -1.120220417952       2.637221564819      -1.184942995430
 H         -1.549662518513       3.650455938982      -1.160242869949
 C         -1.436306447006      -0.752763512605       3.125596011228
 C          1.493816992462       0.455745437103      -3.186625022384
 C          1.493816992462       0.455745437103       3.186625022384
 C         -1.436306447006      -0.752763512605      -3.125596011228
 C         -0.896254127102      -2.168742605570       3.293679155330
 H         -0.473741052961      -2.554474572582       2.348001087353
 H         -1.724060319840      -2.840961987797       3.572834992329
 H         -0.136090534413      -2.237573471475       4.083892191084
 C         -2.622369362150      -0.782881445546       2.155034752158
 H         -2.339154330178      -1.256774231732       1.204231463633
 H         -2.992894322280       0.229955166440       1.935459420599
 H         -3.443588442425      -1.361559080551       2.609322597098
 C         -1.906853390156      -0.190224149755       4.467651872990
 H         -2.314114719675       0.825686968318       4.359659096485
 H         -1.110914281761      -0.168601363297       5.223327743732
 H         -2.714896687353      -0.829916072315       4.859205315442
 C          2.232572418182      -0.877253625173      -3.117121735737
 H          1.762261389485      -1.658901971679      -3.727205500689
 H          2.315885627706      -1.236615578716      -2.073241626877
 H          3.260688640028      -0.739358217285      -3.490320086842
 C          1.341555203634       0.904988693754      -4.639782451640
 H          0.881690119265       0.129019273314      -5.267366326862
 H          2.339773216115       1.112982279809      -5.058978778390
 H          0.748028916698       1.827195856750      -4.730103464565
 C          2.297270493644       1.501230403809      -2.404619216455
 H          1.805446618215       2.484872665646      -2.414703807900
 H          3.294529614284       1.603605061755      -2.863018552829
 H          2.424755547667       1.192454351153      -1.355783110912
 C          2.232572418182      -0.877253625173       3.117121735737
 H          2.315885627706      -1.236615578716       2.073241626877
 H          1.762261389485      -1.658901971679       3.727205500689
 H          3.260688640028      -0.739358217285       3.490320086842
 C          2.297270493644       1.501230403809       2.404619216455
 H          2.424755547667       1.192454351153       1.355783110912
 H          3.294529614284       1.603605061755       2.863018552829
 H          1.805446618215       2.484872665646       2.414703807900
 C          1.341555203634       0.904988693754       4.639782451640
 H          0.748028916698       1.827195856750       4.730103464565
 H          2.339773216115       1.112982279809       5.058978778390
 H          0.881690119265       0.129019273314       5.267366326862
 C         -1.906853390156      -0.190224149755      -4.467651872990
 H         -1.110914281761      -0.168601363297      -5.223327743732
 H         -2.314114719675       0.825686968318      -4.359659096485
 H         -2.714896687353      -0.829916072315      -4.859205315442
 C         -2.622369362150      -0.782881445546      -2.155034752158
 H         -2.992894322280       0.229955166440      -1.935459420599
 H         -2.339154330178      -1.256774231732      -1.204231463633
 H         -3.443588442425      -1.361559080551      -2.609322597098
 C         -0.896254127102      -2.168742605570      -3.293679155330
 H         -0.136090534413      -2.237573471475      -4.083892191084
 H         -1.724060319840      -2.840961987797      -3.572834992329
 H         -0.473741052961      -2.554474572582      -2.348001087353

65
 3Pt,As: Platinum arsinidene broken-symmetry singlet [Pt(As)(PNP)], 1-A (C1) 
 Pt         0.000012478239       0.035345127249      -0.078118936922
 As        -0.000021095363      -1.286482157730       1.887464580160
 P         -2.307193220424       0.214791154772      -0.342450620632
 N          0.000021098636       1.132878720061      -1.893098191247
 P          2.307218750836       0.214774248589      -0.342432826308
 C         -2.380451151424       1.112087080756      -1.896470477431
 H         -3.319382140939       1.394107014142      -2.375154218284
 C          2.380492481254       1.112052488552      -1.896463020894
 H          3.319428053953       1.394058062004      -2.375145454701
 C         -1.187350272809       1.452683303246      -2.458259206472
 H         -1.160051731901       2.008640804735      -3.408029735338
 C          1.187398027001       1.452663956014      -2.458257335849
 H          1.160109348648       2.008617442127      -3.408030450019
 C         -3.218637654368      -1.406531837857      -0.658644983623
 C          3.149501601527       1.326444410931       0.930412074711
 C         -3.149512895655       1.326414308983       0.930401097571
 C          3.218639524664      -1.406567130782      -0.658627649950
 C         -3.527072667389      -2.135863454601       0.646125744347
 H         -2.635397298066      -2.214239284581       1.290318723543
 H         -3.862395444982      -3.160842124918       0.416704872173
 H         -4.331034161895      -1.646823390925       1.214359095057
 C         -2.240717316879      -2.243411981221      -1.491232885603
 H         -1.339590822438      -2.494025486369      -0.912488219956
 H         -1.923985346197      -1.707474607184      -2.399374237176
 H         -2.734866886413      -3.180039902105      -1.798548037037
 C         -4.499144250041      -1.194709644464      -1.467965026282
 H         -4.287870766519      -0.729157219495      -2.441352733680
 H         -5.239952522395      -0.578547868204      -0.941295044062
 H         -4.963959572598      -2.175419111130      -1.663178035675
 C          3.044615763744       0.747839219008       2.340357775193
 H          3.653457103189      -0.154806365748       2.476451110897
 H          2.002837633506       0.497206883078       2.597231105119
 H          3.401511787865       1.500314852582       3.063129217878
 C          4.610539083079       1.598367448110       0.576076619571
 H          5.238290922865       0.704356101724       0.700264489646
 H          5.009318096338       2.372990277107       1.252152880956
 H          4.726117259530       1.968156694079      -0.453908326351
 C          2.353456205898       2.635501114540       0.881552962446
 H          2.406911064225       3.109899925626      -0.108890269797
 H          2.763432521408       3.335417497216       1.627921126453
 H          1.292320178750       2.459568748348       1.117648196320
 C         -3.044839051852       0.747642933904       2.340293933515
 H         -2.003104802634       0.496940345680       2.597277637026
 H         -3.653735424519      -0.154995659558       2.476199363416
 H         -3.401798680355       1.500049249326       3.063106055122
 C         -2.353362649626       2.635416750958       0.881766909806
 H         -1.292262641582       2.459377594907       1.117945133357
 H         -2.763357954635       3.335279115067       1.628175243647
 H         -2.406684367370       3.109933131465      -0.108626858597
 C         -4.610490636745       1.598464953610       0.575914969079
 H         -4.725911179925       1.968420268687      -0.454028349329
 H         -5.009325005951       2.373001567598       1.252057291212
 H         -5.238301344069       0.704461471721       0.699873804746
 C          4.498947350939      -1.194842563880      -1.468289711590
 H          5.239898776674      -0.578643580560      -0.941869702752
 H          4.287437896512      -0.729383719707      -2.441671202159
 H          4.963698195456      -2.175578255283      -1.663524568401
 C          2.240531395159      -2.243561695555      -1.490877672973
 H          1.923592998905      -1.707747975309      -2.399019541617
 H          1.339536238218      -2.494095628436      -0.911893647725
 H          2.734610553761      -3.180231933180      -1.798176143505
 C          3.527393603474      -2.135746714029       0.646152296158
 H          4.331523437435      -1.646667088355       1.214110205430
 H          3.862620111680      -3.160765554847       0.416769466889
 H          2.635889174513      -2.214010779820       1.290596264353

65
 3Pt,As: Platinum arsinidene triplet [Pt(As)(PNP)], 3-A'' (CS) 
 Pt         0.034982619209       0.087344625858       0.000000000000
 As        -1.561480589564      -1.695568590734      -0.000000000000
 P          0.253564145199       0.313193263209       2.307765380356
 N          1.337632855205       1.753435366392       0.000000000000
 P          0.253564145199       0.313193263209      -2.307765380356
 C          1.312671261900       1.762948317271       2.381473855141
 C         -1.307490937551       0.787867635205       3.254545091577
 C          1.238052902980      -1.077124279928       3.121885784577
 C          1.715370422577       2.281395050578       1.188216353099
 C          1.715370422577       2.281395050578      -1.188216353099
 C          1.312671261900       1.762948317271      -2.381473855141
 C          1.238052902980      -1.077124279928      -3.121885784577
 C         -1.307490937551       0.787867635205      -3.254545091577
 H          1.645591839630       2.208718496202       3.319951860596
 H          1.645591839630       2.208718496202      -3.319951860596
 H          2.373072462381       3.163770962938       1.160408719750
 H          2.373072462381       3.163770962938      -1.160408719750
 C         -2.149032456151      -0.439320652355       3.596117787549
 C         -2.085292976434       1.688473724526       2.288173016642
 C         -0.989637649474       1.584007423680       4.521327508194
 C          0.527555434336      -2.422502801708      -2.978536712624
 C          1.534894579593      -0.787044306524      -4.592041954124
 C          2.550697423942      -1.136242361753      -2.332643385835
 C          0.527555434336      -2.422502801708       2.978536712624
 C          2.550697423942      -1.136242361753       2.332643385835
 C          1.534894579593      -0.787044306524       4.592041954124
 C         -0.989637649474       1.584007423680      -4.521327508194
 C         -2.085292976434       1.688473724526      -2.288173016642
 C         -2.149032456151      -0.439320652355      -3.596117787549
 H         -2.315735024556      -1.078541713420       2.714022618919
 H         -3.135160087951      -0.109378137077       3.962910054903
 H         -1.690960130411      -1.046878368148       4.389845551771
 H         -2.409455224144       1.131296861532       1.396862451401
 H         -1.474062982150       2.540624505808       1.952623507818
 H         -2.978163809464       2.085559954985       2.799117822228
 H         -0.447634319942       2.511715913367       4.288611731200
 H         -0.400256801584       1.010250359963       5.248939724514
 H         -1.936062295262       1.866499601884       5.011797683376
 H         -0.405017856072      -2.476471968982      -3.554040395228
 H          0.287117120744      -2.639530185090      -1.926529810223
 H          1.193595966271      -3.219628592696      -3.348978336876
 H          0.629000762603      -0.833932968498      -5.213374492783
 H          2.234822599502      -1.546962221067      -4.978005912018
 H          2.006399111713       0.197312149331      -4.733132129207
 H          3.124759133660      -0.203002999091      -2.422442480200
 H          3.166799021581      -1.965295371688      -2.717551462049
 H          2.359552886592      -1.315354166036      -1.262847602232
 H          0.287117120744      -2.639530185090       1.926529810223
 H         -0.405017856072      -2.476471968982       3.554040395228
 H          1.193595966271      -3.219628592696       3.348978336876
 H          2.359552886592      -1.315354166036       1.262847602232
 H          3.166799021581      -1.965295371688       2.717551462049
 H          3.124759133660      -0.203002999091       2.422442480200
 H          2.006399111713       0.197312149331       4.733132129207
 H          2.234822599502      -1.546962221067       4.978005912018
 H          0.629000762603      -0.833932968498       5.213374492783
 H         -0.400256801584       1.010250359963      -5.248939724514
 H         -0.447634319942       2.511715913367      -4.288611731200
 H         -1.936062295262       1.866499601884      -5.011797683376
 H         -1.474062982150       2.540624505808      -1.952623507818
 H         -2.409455224144       1.131296861532      -1.396862451401
 H         -2.978163809464       2.085559954985      -2.799117822228
 H         -1.690960130411      -1.046878368148      -4.389845551771
 H         -3.135160087951      -0.109378137077      -3.962910054903
 H         -2.315735024556      -1.078541713420      -2.714022618919

65
 3Pt,Sb: Platinum stibinidene closed-shell singlet [Pt(Sb)(PNP)], 1-A (C1)
 Pt         0.000018283169       0.242732567466       0.000047384862
 Sb        -0.000079534385      -2.278429049553      -0.000027230098
 P          2.294585606834       0.560474739607      -0.034156078983
 N          0.000058862045       2.366170563401       0.000120170463
 P         -2.294539601304       0.560442523759       0.034132592872
 C          2.374518727577       2.350046640417      -0.139837194510
 C          3.176516540706       0.126270481133       1.582876982552
 C          3.173493932320      -0.113124291138      -1.561726144073
 C          1.184650758216       3.012380926562      -0.086267005144
 C         -1.184566241292       3.012372897998       0.086389939957
 C         -2.374423268176       2.350027567038       0.139860177206
 C         -3.176497007595       0.126382989974      -1.582940992419
 C         -3.173498650094      -0.113128404784       1.561700758648
 H          3.315093026557       2.898316518419      -0.212019226532
 H         -3.314988118521       2.898301666518       0.211990178176
 H          1.159738396839       4.112556194030      -0.111852551573
 H         -1.159645107553       4.112544569449       0.111987736884
 C          3.505811038289      -1.360134332793       1.668464903569
 C          2.170332858768       0.481926753065       2.683189721966
 C          4.439698506732       0.966848724504       1.778526735606
 C         -3.505697315094      -1.360023144774      -1.668748754513
 C         -4.439731152336       0.966908639840      -1.778494755616
 C         -2.170397671004       0.482244789232      -2.683272331948
 C          3.009172642268      -1.627047601121      -1.670867097360
 C          2.457357138190       0.541621214501      -2.747524406609
 C          4.655881393339       0.258762280619      -1.579986785330
 C         -4.655816294902       0.259012157771       1.580123686036
 C         -2.457159216604       0.541373688934       2.747509053391
 C         -3.009431213914      -1.627076147241       1.670727096209
 H          2.617367059519      -1.983025902448       1.462775408975
 H          3.835657402482      -1.597324542342       2.693293994261
 H          4.319701892570      -1.649074236676       0.987761271202
 H          1.281023225253      -0.162994432488       2.626524073161
 H          1.839684719190       1.529160807333       2.605325476223
 H          2.648977520352       0.343903058573       3.667074181347
 H          4.209256858739       2.041839659849       1.783318769283
 H          5.203890856850       0.778090324212       1.012909847774
 H          4.884198526211       0.717968995280       2.756336630649
 H         -4.319507098635      -1.649148962026      -0.988024996995
 H         -2.617193494363      -1.982882426071      -1.463256134509
 H         -3.835593412365      -1.597066696839      -2.693596273854
 H         -5.203873945989       0.778134047923      -1.012835728033
 H         -4.884282566493       0.718005424349      -2.756273684620
 H         -4.209335997804       2.041908024525      -1.783315089236
 H         -1.839601139208       1.529409068082      -2.605112250613
 H         -2.649189174607       0.344598118182      -3.667137540610
 H         -1.281179837944      -0.162823867469      -2.626914348054
 H          1.936778774782      -1.907351422949      -1.711690659414
 H          3.497497219209      -2.175782064103      -0.856027485338
 H          3.450308562436      -1.976180891910      -2.618976935872
 H          1.380913618215       0.309493595709      -2.732428496475
 H          2.883882523691       0.154744891608      -3.687568985696
 H          2.569093994439       1.635352117508      -2.736231154145
 H          4.811353863907       1.339348225515      -1.441498854419
 H          5.087603359609      -0.013777055356      -2.557243574289
 H          5.227274437198      -0.278059905307      -0.809390956679
 H         -5.227392569654      -0.277657249965       0.809558259462
 H         -4.811118012925       1.339637718173       1.441730114645
 H         -5.087493074800      -0.013504877385       2.557405629955
 H         -2.568701790635       1.635123301703       2.736318261700
 H         -1.380753924652       0.309062389199       2.732310081676
 H         -2.883669672814       0.154494889280       3.687559260838
 H         -3.497945156438      -2.175675744415       0.855914436928
 H         -3.450515488887      -1.976187162547       2.618869637242
 H         -1.937081236958      -1.907562772983       1.711413965020

65
 3Pt,Sb: Platinum stibinidene broken-symmetry singlet [Pt(Sb)(PNP)], 1-A (C1)
 Pt        -0.000001987418       0.237080811816      -0.000001706350
 Sb         0.000126803970      -2.342409966103      -0.000047164188
 P          2.307941210017       0.552329349301       0.008229997746
 N         -0.000053744183       2.353027618000       0.000064585331
 P         -2.307970649698       0.552209915670      -0.008203641723
 C          2.378808400873       2.347508850454       0.052124019660
 C          3.207558872353      -0.009042318295       1.571775404912
 C          3.194646960614       0.069372573341      -1.589305987542
 C          1.186322743369       3.003154020491       0.030610030763
 C         -1.186463413033       3.003091680128      -0.030441818776
 C         -2.378916660764       2.347386670500      -0.051993934425
 C         -3.207606852648      -0.009027458936      -1.571787354548
 C         -3.194684638797       0.069195280754       1.589312536202
 H          3.317029157270       2.903899467407       0.065530693532
 H         -3.317165413967       2.903731811602      -0.065369634600
 H          1.156937431665       4.103542563664       0.036456945987
 H         -1.157134928264       4.103481898685      -0.036224555436
 C          3.581975834524      -1.487053422877       1.510347293350
 C          2.195434262854       0.214661865713       2.701061632811
 C          4.449972147813       0.839323781985       1.849575817258
 C         -3.582083886347      -1.487028346203      -1.510490104988
 C         -4.449995770862       0.839404572016      -1.849482824229
 C         -2.195499075575       0.214750862816      -2.701075641971
 C          3.132869157123      -1.434305055335      -1.847731783272
 C          2.407394048516       0.783496987349      -2.693922898744
 C          4.647410535568       0.543059350340      -1.601218010481
 C         -4.647458110298       0.542851349550       1.601189186772
 C         -2.407477139284       0.783339351300       2.693949228771
 C         -3.132884322983      -1.434479373963       1.847749748376
 H          2.722233802582      -2.115655569961       1.224847106231
 H          3.915390433642      -1.816888847638       2.508194404096
 H          4.407116242930      -1.677475075844       0.809248924940
 H          1.321491654467      -0.444158009027       2.588222915986
 H          1.837125174515       1.255743280481       2.719109534060
 H          2.677295506702      -0.000455081996       3.669370875774
 H          4.192382967905       1.900389366116       1.976520161168
 H          5.208228008562       0.757954334558       1.059251707078
 H          4.913607833257       0.494733149613       2.788860512997
 H         -4.407233539454      -1.677479231998      -0.809411213908
 H         -2.722369042988      -2.115694430368      -1.225049755543
 H         -3.915512233307      -1.816757971114      -2.508367482782
 H         -5.208244907129       0.757969537720      -1.059157635857
 H         -4.913651653066       0.494934096676      -2.788801443153
 H         -4.192373561819       1.900477329937      -1.976307211383
 H         -1.837152323063       1.255820853940      -2.719030725468
 H         -2.677390828122      -0.000253699294      -3.669394765095
 H         -1.321578363423      -0.444112191429      -2.588323226404
 H          2.093699270870      -1.801299115834      -1.845739514568
 H          3.702240809479      -2.019797839685      -1.115077370373
 H          3.557630000802      -1.644292972895      -2.843515631825
 H          1.349159704795       0.477913435481      -2.684675695816
 H          2.836799513585       0.517676951089      -3.673798155495
 H          2.445925670329       1.876393826266      -2.580859628485
 H          4.736650071620       1.615881967417      -1.374067055668
 H          5.072468165174       0.382126799680      -2.605999019992
 H          5.270662471740      -0.018986811589      -0.890926065130
 H         -5.270675276766      -0.019194266637       0.890865773880
 H         -4.736710773355       1.615676250888       1.374051498895
 H         -5.072545005208       0.381894227478       2.605953777743
 H         -2.446030341305       1.876235365173       2.580883346068
 H         -1.349235712439       0.477779404940       2.684729457609
 H         -2.836901874838       0.517511210265       3.673813870034
 H         -3.702228082285      -2.019991764875       1.115091190052
 H         -3.557664568540      -1.644464457777       2.843526003637
 H         -2.093708200015      -1.801454468800       1.845790879066

65
 3Pt,Sb: Platinum stibinidene triplet [Pt(Sb)(PNP)], 3-A" (CS)
 Pt        -0.227666429803      -0.080360946061       0.000000000000
 Sb         2.332615362778       0.389180572840      -0.000000000000
 P         -0.540414686024      -0.119980083154       2.308656258955
 N         -2.269470064026      -0.623501487384       0.000000000000
 P         -0.540414686024      -0.119980083154      -2.308656258955
 C         -2.258676756897      -0.643310775707       2.380230538300
 C          0.403542849967      -1.429963230016       3.289256231317
 C         -0.511953647603       1.585755198166       3.122321392632
 C         -2.890445629020      -0.816143650936       1.187208740975
 C         -2.890445629020      -0.816143650936      -1.187208740975
 C         -2.258676756897      -0.643310775707      -2.380230538300
 C         -0.511953647603       1.585755198166      -3.122321392632
 C          0.403542849967      -1.429963230016      -3.289256231317
 H         -2.794684779421      -0.796707615327       3.317844077657
 H         -2.794684779421      -0.796707615327      -3.317844077657
 H         -3.946912272096      -1.124040385677       1.157330409579
 H         -3.946912272096      -1.124040385677      -1.157330409579
 C          1.792736217497      -0.943848603158       3.693721994584
 C          0.532389129724      -2.615359601577       2.326232180402
 C         -0.372989950782      -1.886852493742       4.526015946487
 C          0.857691055750       2.249681760087      -2.992172382911
 C         -0.933946284970       1.527046227701      -4.589466514210
 C         -1.526803958201       2.413877400134      -2.326762086622
 C          0.857691055750       2.249681760087       2.992172382911
 C         -1.526803958201       2.413877400134       2.326762086622
 C         -0.933946284970       1.527046227701       4.589466514210
 C         -0.372989950782      -1.886852493742      -4.526015946487
 C          0.532389129724      -2.615359601577      -2.326232180402
 C          1.792736217497      -0.943848603158      -3.693721994584
 H          2.350676981707      -0.535397122924       2.835760751263
 H          2.370786865950      -1.793881152418       4.092592761143
 H          1.750226149626      -0.177512730777       4.481111685538
 H          1.156141548960      -2.359895023805       1.456872491322
 H         -0.452296211903      -2.937644682094       1.953411699392
 H          0.995851845359      -3.465738350879       2.853577905228
 H         -1.344081936190      -2.323400212693       4.253123390412
 H         -0.546447347082      -1.075511985506       5.245593921951
 H          0.209239876979      -2.668006363513       5.042568608347
 H          1.645436645046       1.722150036759      -3.544524464521
 H          1.170188537549       2.316579286673      -1.939154820750
 H          0.798271703554       3.274907934836      -3.394316778124
 H         -0.182893572506       1.025201283950      -5.216346752710
 H         -1.047680739510       2.553867592159      -4.975524462373
 H         -1.899538550480       1.016354721875      -4.722431556068
 H         -2.544734093472       2.008630905598      -2.415600930769
 H         -1.526756161246       3.448731188171      -2.706525296423
 H         -1.263388117666       2.437948031980      -1.257528114426
 H          1.170188537549       2.316579286673       1.939154820750
 H          1.645436645046       1.722150036759       3.544524464521
 H          0.798271703554       3.274907934836       3.394316778124
 H         -1.263388117666       2.437948031980       1.257528114426
 H         -1.526756161246       3.448731188171       2.706525296423
 H         -2.544734093472       2.008630905598       2.415600930769
 H         -1.899538550480       1.016354721875       4.722431556068
 H         -1.047680739510       2.553867592159       4.975524462373
 H         -0.182893572506       1.025201283950       5.216346752710
 H         -0.546447347082      -1.075511985506      -5.245593921951
 H         -1.344081936190      -2.323400212693      -4.253123390412
 H          0.209239876979      -2.668006363513      -5.042568608347
 H         -0.452296211903      -2.937644682094      -1.953411699392
 H          1.156141548960      -2.359895023805      -1.456872491322
 H          0.995851845359      -3.465738350879      -2.853577905228
 H          1.750226149626      -0.177512730777      -4.481111685538
 H          2.370786865950      -1.793881152418      -4.092592761143
 H          2.350676981707      -0.535397122924      -2.835760751263

65
 3Pt,Bi: Platinum bismuthinidene closed-shell singlet [Pt(Bi)(PNP)], 1-A (C1)
 Pt         0.000001213283       0.471924374010      -0.000002624843
 Bi        -0.000004236379      -2.144921760421       0.000003930130
 P          2.293295263257       0.780794401351       0.037787811822
 N          0.000002730280       2.589073966451      -0.000010071503
 P         -2.293292036348       0.780797274332      -0.037792136024
 C          2.374011122068       2.570677704068       0.156607178174
 C          3.176329696407       0.097542642648       1.558896938555
 C          3.184294086657       0.363785579355      -1.580201037476
 C          1.184770755550       3.233862764407       0.096725351304
 C         -1.184764440219       3.233863455484      -0.096751167108
 C         -2.374005560427       2.570679535623      -0.156627471411
 C         -3.176332328081       0.097532737869      -1.558892002094
 C         -3.184287177209       0.363804725003       1.580203873396
 H          3.313804446674       3.119367702390       0.236334353837
 H         -3.313797851185       3.119370273021      -0.236359146594
 H          1.160138509029       4.334006524161       0.125389559492
 H         -1.160130823192       4.334006976181      -0.125423161986
 C          2.997415141359      -1.415756820863       1.663634180322
 C          2.473494048654       0.753521630414       2.751756612859
 C          4.662426993347       0.453916626752       1.571335466375
 C         -2.997421671308      -1.415767964808      -1.663616767668
 C         -4.662429044233       0.453909004556      -1.571329725953
 C         -2.473499243902       0.753499209545      -2.751760357446
 C          3.531275015178      -1.118176517638      -1.674996415863
 C          2.175876005398       0.714361624308      -2.680050278229
 C          4.438605311852       1.218716833684      -1.770436384015
 C         -4.438595557659       1.218740984298       1.770435792840
 C         -2.175865696674       0.714387676895       2.680047324915
 C         -3.531272337318      -1.118155563052       1.675013322210
 H          1.923077652138      -1.678686854331       1.747192252120
 H          3.468657048216      -1.778833040094       2.591850336814
 H          3.448100245660      -1.964847590472       0.827315923300
 H          1.393120471208       0.539621187067       2.736462327428
 H          2.602944976657       1.845279650840       2.748921292879
 H          2.894871387764       0.352266390363       3.688171896159
 H          4.827316788600       1.533566119372       1.436622181341
 H          5.224854589456      -0.084318355780       0.795125891698
 H          5.096844458923       0.173245957880       2.545176539693
 H         -3.448105160572      -1.964851054533      -0.827292841262
 H         -1.923085140049      -1.678701590230      -1.747177671453
 H         -3.468666868169      -1.778850861064      -2.591828743544
 H         -5.224855079607      -0.084317196190      -0.795113078487
 H         -5.096849911966       0.173229393136      -2.545166715595
 H         -4.827316302771       1.533560062842      -1.436626389494
 H         -2.602947525914       1.845257561403      -2.748934096327
 H         -2.894880821775       0.352236566767      -3.688170538669
 H         -1.393126064583       0.539596106366      -2.736467526703
 H          2.648035032293      -1.752698173540      -1.483028079449
 H          4.342308053502      -1.403924168525      -0.989352544890
 H          3.873472194974      -1.342953271850      -2.698630572076
 H          1.291345135744       0.062534863875      -2.625383078594
 H          2.655516035126       0.583195107743      -3.664452503207
 H          1.836984120691       1.758709706841      -2.598951400366
 H          4.196244272910       2.291037544790      -1.771772887442
 H          4.887906009670       0.978191178760      -2.748198822360
 H          5.203264769028       1.035860564286      -1.003812549309
 H         -5.203257146865       1.035881916497       1.003814897994
 H         -4.196231303131       2.291060830191       1.771764464911
 H         -4.887894911378       0.978223494734       2.748200750276
 H         -1.836971124600       1.758733844992       2.598938127160
 H         -1.291336874365       0.062558244832       2.625383872267
 H         -2.655503622437       0.583231608059       3.664451843587
 H         -4.342307795143      -1.403906493970       0.989373945182
 H         -3.873467954316      -1.342921954562       2.698650177465
 H         -2.648035165084      -1.752681941758       1.483049012615

65
 3Pt,Bi: Platinum bismuthinidene broken-symmetry singlet [Pt(Bi)(PNP)], 1-A (C1)
 Pt         0.000015897257       0.468859991559      -0.000009081076
 Bi        -0.000021514259      -2.208228840552       0.000008424272
 P          2.306766810243       0.779939976892      -0.008593849915
 N          0.000021726130       2.581851745790      -0.000047299845
 P         -2.306730833706       0.779957680215       0.008584372948
 C          2.378600214004       2.575634611205      -0.055998871304
 C          3.199425197301       0.306285235919       1.589361340302
 C          3.215198140906       0.220285731821      -1.569221097598
 C          1.186374112444       3.231538426506      -0.032750427468
 C         -1.186326627312       3.231548265371       0.032636292461
 C         -2.378556980350       2.575653594041       0.055916106842
 C         -3.199435939640       0.306249115979      -1.589320476503
 C         -3.215168076351       0.220349083883       1.569223696211
 H          3.316659888854       3.132314920819      -0.070038407644
 H         -3.316613916747       3.132338824690       0.069936277640
 H          1.156852450549       4.331946231563      -0.038741554958
 H         -1.156797509579       4.331956111080       0.038585054905
 C          3.130183480153      -1.194588145199       1.861628213074
 C          2.422111902628       1.033085668249       2.692639688502
 C          4.655036135479       0.771033784552       1.590465516450
 C         -3.130190105507      -1.194631862879      -1.861546743631
 C         -4.655051581411       0.770983753230      -1.590344089622
 C         -2.422184604988       1.033034416953      -2.692653299502
 C          3.613432517356      -1.251041214626      -1.499341980241
 C          2.199984263686       0.421611833957      -2.699762899501
 C          4.445095959893       1.084582274140      -1.854103024071
 C         -4.445521577120       1.084163148283       1.853593402094
 C         -2.200266301087       0.422479077030       2.699903957057
 C         -3.612716904673      -1.251180873119       1.499701365274
 H          2.087078022004      -1.548598342986       1.889847373911
 H          3.577120622413      -1.401343979027       2.848420901296
 H          3.674510575414      -1.792579716541       1.119982802249
 H          1.360280375558       0.739731758912       2.685452924241
 H          2.472802842353       2.124962835089       2.575426173272
 H          2.849527296499       0.765880858248       3.673066819184
 H          4.749374034193       1.841416693164       1.354117406255
 H          5.271508612502       0.199861981142       0.881461192522
 H          5.084323540458       0.615932206721       2.594413892471
 H         -3.674469751485      -1.792608711924      -1.119854945887
 H         -2.087081400171      -1.548629029505      -1.889812128735
 H         -3.577177552829      -1.401421536921      -2.848309546678
 H         -5.271456028428       0.199874177789      -0.881227893442
 H         -5.084426404418       0.615788530008      -2.594240473383
 H         -4.749376822562       1.841387436733      -1.354084221739
 H         -2.472889314507       2.124914009716      -2.575467212420
 H         -2.849638910575       0.765795446131      -3.673054024701
 H         -1.360347318874       0.739699976041      -2.685506695696
 H          2.762154627441      -1.892854580244      -1.217921678202
 H          4.436414931707      -1.425693228133      -0.791489677987
 H          3.959204088629      -1.579494422445      -2.493476088546
 H          1.333484901120      -0.245976856755      -2.580109034602
 H          2.683289749712       0.204079899858      -3.666886227569
 H          1.829263472852       1.458162787505      -2.726027315320
 H          4.171346516011       2.140278038654      -1.990964845876
 H          4.914639435631       0.738324361771      -2.789881017006
 H          5.203894691590       1.022362484065      -1.062542788027
 H         -5.204104288418       1.021389804826       1.061865016185
 H         -4.172280324883       2.140018329285       1.990237101605
 H         -4.915129350775       0.737938683210       2.789351495943
 H         -1.830013501496       1.459203870941       2.725919829039
 H         -1.333444108756      -0.244757755951       2.580631203037
 H         -2.683666572732       0.205033619631       3.666999744871
 H         -4.435459779008      -1.426423156929       0.791715597722
 H         -3.958561324073      -1.579490676205       2.493857460665
 H         -2.761081881172      -1.892690088731       1.218669861208

65
 3Pt,Bi: Platinum bismuthinidene triplet [Pt(Bi)(PNP)], 3-A" (CS)
 Pt        -0.467457144902      -0.070289317829       0.000000000000
 Bi         2.223664421777       0.152570189159      -0.000000000000
 P         -0.779164108923      -0.081603178254       2.307023904106
 N         -2.551673928408      -0.407969488101       0.000000000000
 P         -0.779164108923      -0.081603178254      -2.307023904106
 C         -2.541860557698      -0.429455657681       2.379811798843
 C          0.023180696277      -1.483186272792       3.289634517064
 C         -0.584275865785       1.609014006226       3.130848527450
 C         -3.188335551910      -0.537484903878       1.187095345573
 C         -3.188335551910      -0.537484903878      -1.187095345573
 C         -2.541860557698      -0.429455657681      -2.379811798843
 C         -0.584275865785       1.609014006226      -3.130848527450
 C          0.023180696277      -1.483186272792      -3.289634517064
 H         -3.090710789056      -0.527156982034       3.317508775218
 H         -3.090710789056      -0.527156982034      -3.317508775218
 H         -4.270491726711      -0.737373364367       1.157303060510
 H         -4.270491726711      -0.737373364367      -1.157303060510
 C          1.451338168612      -1.142728852370       3.707036366147
 C          0.038924963202      -2.672053421074       2.322453138514
 C         -0.803105512329      -1.865421894546       4.519523728103
 C          0.844379894918       2.135364148219      -3.007743735655
 C         -1.014205343404       1.585050667839      -4.596588492953
 C         -1.509491325930       2.538193357712      -2.337444178787
 C          0.844379894918       2.135364148219       3.007743735655
 C         -1.509491325930       2.538193357712       2.337444178787
 C         -1.014205343404       1.585050667839       4.596588492953
 C         -0.803105512329      -1.865421894546      -4.519523728103
 C          0.038924963202      -2.672053421074      -2.322453138514
 C          1.451338168612      -1.142728852370      -3.707036366147
 H          2.056449611990      -0.792573554562       2.855146484732
 H          1.935938833905      -2.048211829395       4.108455732379
 H          1.482000532334      -0.377216545792       4.495808242516
 H          0.689743725098      -2.476953592659       1.457167158237
 H         -0.970758685198      -2.892266371475       1.942357576070
 H          0.411732194674      -3.566798904728       2.848386285814
 H         -1.810412029891      -2.203383060854       4.238355354258
 H         -0.901155780231      -1.043068400806       5.240802286739
 H         -0.304185947786      -2.701629337263       5.037124798918
 H          1.576724300938       1.523583340826      -3.549532830690
 H          1.159212075634       2.187402028148      -1.954553670346
 H          0.888389781855       3.155360394809      -3.425023263761
 H         -0.318244442924       1.008379579239      -5.222706487408
 H         -1.027833663453       2.616061761161      -4.988014440975
 H         -2.025648530536       1.170928640752      -4.724122817256
 H         -2.563089929334       2.236847860033      -2.423614183920
 H         -1.406087915266       3.566457983691      -2.721184974645
 H         -1.243793481028       2.539424716756      -1.268406237603
 H          1.159212075634       2.187402028148       1.954553670346
 H          1.576724300938       1.523583340826       3.549532830690
 H          0.888389781855       3.155360394809       3.425023263761
 H         -1.243793481028       2.539424716756       1.268406237603
 H         -1.406087915266       3.566457983691       2.721184974645
 H         -2.563089929334       2.236847860033       2.423614183920
 H         -2.025648530536       1.170928640752       4.724122817256
 H         -1.027833663453       2.616061761161       4.988014440975
 H         -0.318244442924       1.008379579239       5.222706487408
 H         -0.901155780231      -1.043068400806      -5.240802286739
 H         -1.810412029891      -2.203383060854      -4.238355354258
 H         -0.304185947786      -2.701629337263      -5.037124798918
 H         -0.970758685198      -2.892266371475      -1.942357576070
 H          0.689743725098      -2.476953592659      -1.457167158237
 H          0.411732194674      -3.566798904728      -2.848386285814
 H          1.482000532334      -0.377216545792      -4.495808242516
 H          1.935938833905      -2.048211829395      -4.108455732379
 H          2.056449611990      -0.792573554562      -2.855146484732


####################################################################
Dipnictenes [(Pn2){M(PNP)}2]

130
 2Pd,P: [(P2){Pd(PNP)}2], 1-A (C1)
 Pd        -2.837825209202      -0.195429473874      -0.086376084516
 Pd         2.797827981723       0.218212573145      -0.058196327976
 P         -3.112081861142      -1.597425112325       1.769801230229
 P         -3.163955401762       1.058962721606      -2.041471500811
 P          3.521032043136      -1.679603616522      -1.253555073088
 P          2.773747610360       2.160353454872       1.299577049208
 P         -0.821329940096       0.714732630504       0.524727365096
 P          0.591177333812      -0.486234357951      -0.293772675092
 N         -4.732780778121      -0.959601536200      -0.594293772071
 N          4.845795300698       0.702461037982      -0.212090164458
 C         -5.300285905626      -1.879371471289       0.215922712048
 H         -6.284989332098      -2.275827401026      -0.080390953790
 C         -4.705794461593      -2.317989013387       1.360607361554
 H         -5.199605747627      -3.059388206302       1.990753807289
 C         -1.951148709780      -3.073247074706       1.955169664289
 C         -1.619359938103      -3.464670924058       0.510303040416
 H         -1.045986943789      -2.674304199930       0.000146459812
 H         -2.535557310077      -3.661847292024      -0.068161655290
 H         -1.011010719732      -4.384777486648       0.511781834749
 C         -0.672079001684      -2.695262798071       2.698856352702
 H         -0.202984989674      -1.796427816113       2.273185497319
 H          0.050880623384      -3.522943366635       2.613191768980
 H         -0.853159781874      -2.529819925537       3.770784548270
 C         -2.626156978501      -4.258846653822       2.646284234677
 H         -2.937285218853      -4.033054080482       3.675483232526
 H         -1.910596865555      -5.097005306318       2.692723981669
 H         -3.505726875223      -4.604958143861       2.085221891923
 C         -3.392419370670      -0.660785826486       3.388160263279
 C         -4.504804002029       0.342295227996       3.064779042626
 H         -4.708275667310       0.959263157815       3.955474582536
 H         -5.435600703768      -0.161832898796       2.767515932157
 H         -4.205977773573       1.012595904459       2.243519499409
 C         -3.844598681761      -1.582413883263       4.518976068497
 H         -4.132153108193      -0.974407677625       5.393360331279
 H         -3.042360049644      -2.260790146296       4.843293996420
 H         -4.719484564373      -2.185678034667       4.233359238989
 C         -2.146225573908       0.118998649243       3.802723939321
 H         -1.779202488219       0.757873971454       2.984576685070
 H         -1.320289068480      -0.530952212999       4.116672843149
 H         -2.396219223892       0.772695489357       4.655221087525
 C         -5.329062675394      -0.521514865280      -1.724364514010
 H         -6.313719992380      -0.948450589578      -1.974962746101
 C         -4.762914207406       0.410226435970      -2.541163990978
 H         -5.279444778096       0.739848404106      -3.444043782987
 C         -3.452156559959       2.900706749289      -1.727305366048
 C         -3.950336126089       3.630126704070      -2.973170969297
 H         -4.235997256740       4.660993135699      -2.703617696045
 H         -4.836499274527       3.144414702355      -3.408662613455
 H         -3.172995672642       3.699161122141      -3.747625722471
 C         -4.531154962994       2.939638728157      -0.639906716494
 H         -4.740962635810       3.988398060044      -0.372550370361
 H         -4.195717390466       2.414034466048       0.267986125764
 H         -5.466745870334       2.469800155222      -0.976103615185
 C         -2.194214429844       3.574896561857      -1.183681849236
 H         -2.446833459340       4.594513016427      -0.847204786063
 H         -1.399261253894       3.662364956058      -1.934030242119
 H         -1.784073399013       3.028957421271      -0.320645815041
 C         -2.029315280429       0.723005381061      -3.510764135682
 C         -1.686306234341      -0.764535157376      -3.374558294801
 H         -1.074388191237      -1.080351932435      -4.236150641097
 H         -2.596692698695      -1.383989518720      -3.355429805952
 H         -1.112080248857      -0.959691814895      -2.455374666122
 C         -2.728651879247       0.951693101827      -4.851032431694
 H         -3.044353088073       1.994089140141      -4.994886384853
 H         -3.609179246042       0.303227076029      -4.962247401456
 H         -2.027125627760       0.702613506959      -5.664969343768
 C         -0.751126467578       1.554733989729      -3.438399759490
 H         -0.936357858162       2.617191054002      -3.652346921832
 H         -0.040668499363       1.188065042016      -4.197063993649
 H         -0.263794602963       1.467855197076      -2.456649473026
 C          5.660675832325      -0.092859008323      -0.937648634497
 H          6.713345822404       0.219530275135      -1.032485261214
 C          5.233665462673      -1.239344775187      -1.536472805069
 H          5.925361166760      -1.859003744904      -2.108531239589
 C          2.803518933123      -2.005231076545      -2.972229266764
 C          2.461124622757      -0.610955173967      -3.507260159257
 H          1.663870004748      -0.142110145228      -2.913049318043
 H          2.114850461518      -0.691198819688      -4.551617545038
 H          3.339886469344       0.052858176669      -3.487177048393
 C          3.832283718714      -2.650777013766      -3.902457803764
 H          4.711050112110      -2.005828919439      -4.042909842414
 H          3.368825117755      -2.803540562005      -4.891676047042
 H          4.174844442652      -3.631086185679      -3.543508504944
 C          1.538116924415      -2.860705980483      -2.921657174265
 H          0.803798703783      -2.456200902331      -2.209676557455
 H          1.756223623380      -3.904904522261      -2.654983280359
 H          1.073228674058      -2.869376133430      -3.921770185185
 C          3.576549623974      -3.241194459671      -0.187345220745
 C          4.428249455383      -2.863884872395       1.028630717585
 H          5.459264628338      -2.611120159623       0.743421933667
 H          4.456427863143      -3.714433624712       1.729451835982
 H          4.002590454841      -1.997688741587       1.558021519583
 C          2.180674256061      -3.621306654154       0.303615520692
 H          1.703351363325      -2.784110720030       0.832189648513
 H          2.264045109151      -4.467453467906       1.006864729155
 H          1.507478779218      -3.926076855551      -0.506734625310
 C          4.228360812911      -4.412991066828      -0.918680378453
 H          3.613800001246      -4.774459896350      -1.755332481851
 H          4.355439353003      -5.255261964445      -0.217551692378
 H          5.225379928812      -4.151008046243      -1.304141403401
 C          5.302733658415       1.820612844447       0.394937709618
 H          6.372794082555       2.056504282903       0.278142648168
 C          4.501489569519       2.634950879088       1.129420995068
 H          4.915130810846       3.523613209342       1.606930770159
 C          2.603334679550       1.762275203930       3.142791293604
 C          1.205537463815       1.246541967827       3.470408145318
 H          1.183417761160       0.899685727671       4.517416038346
 H          0.936084728855       0.400916696766       2.821350149427
 H          0.428659348427       2.011927389272       3.355620164269
 C          3.602317201283       0.629356154311       3.396672366555
 H          4.634867588956       0.933755068539       3.172764021405
 H          3.364250978787      -0.249584702955       2.777607119113
 H          3.547376910408       0.327505081894       4.455679260920
 C          2.961392653498       2.962026708126       4.017971981801
 H          2.249269701626       3.791190147746       3.901501911949
 H          3.972718545851       3.337151426165       3.801165997018
 H          2.941433117725       2.659228757848       5.078605694403
 C          1.836650734557       3.742020016542       0.808173222411
 C          1.603318977812       3.586289438496      -0.697708354801
 H          1.146263376185       4.506099040282      -1.100022178000
 H          0.934861995775       2.739717890295      -0.908134033426
 H          2.550739614294       3.411841430855      -1.232623722384
 C          2.688848715816       4.989948760619       1.051989242017
 H          2.101462509748       5.877662246419       0.763480257337
 H          3.606510317053       4.983318579504       0.448320424625
 H          2.969663199015       5.109069813855       2.108749347267
 C          0.500482835967       3.910164592111       1.526633208254
 H          0.631186486451       4.142591473310       2.593330743555
 H         -0.133592897577       3.016896378146       1.430706861683
 H         -0.041047475200       4.756381138412       1.071576231001

130
 2Pd,As: [(As2){Pd(PNP)}2], 1-A (C1)
 Pd         2.976930448806       0.156952745552      -0.064687045480
 Pd        -2.944596867286      -0.171689842337      -0.042398306189
 P          3.258748125303       1.365371324629       1.921126639387
 P          3.236775929249      -0.837954630317      -2.168975961715
 P         -3.621363953647       1.863785335397      -1.008967494540
 P         -2.929824064183      -2.270937762869       1.046895160581
 As         0.902416719687      -0.883555819883       0.523282484717
 As        -0.628964101332       0.532096941932      -0.285248513485
 N          4.875436886961       0.943992445040      -0.499185935988
 N         -5.009668192981      -0.567452636060      -0.167956545658
 C          5.462659687257       1.755101800765       0.406890099970
 H          6.458769245096       2.155397740250       0.157624178076
 C          4.873971016823       2.082483835351       1.591019450913
 H          5.384110313565       2.739169016584       2.297579674109
 C          2.128913714236       2.852263624738       2.211831919884
 C          1.808081114931       3.357223419219       0.800457169575
 H          1.214243510296       2.622100647316       0.234889525018
 H          2.728420057510       3.572022446189       0.235034146842
 H          1.223047816361       4.289854161062       0.869889244598
 C          0.838703464228       2.456631298700       2.926416999013
 H          0.349731496657       1.597064464882       2.445028163785
 H          0.134544559170       3.304239656739       2.890099305115
 H          1.011796307665       2.221497808464       3.986573723085
 C          2.832710988527       3.967053765114       2.986833696741
 H          3.143825673203       3.655340515855       3.993315713924
 H          2.135953588568       4.814285801540       3.102498418603
 H          3.717350266890       4.335157352586       2.448313528085
 C          3.505355060239       0.306266389189       3.469251578326
 C          4.574404966869      -0.714688786718       3.064564001048
 H          4.763016876957      -1.398837076326       3.908269546491
 H          5.521119545981      -0.226514347275       2.791464181909
 H          4.241965005338      -1.314546127130       2.202495270232
 C          4.001985782672       1.128493536778       4.657214493311
 H          4.269262234717       0.449487852318       5.484492683863
 H          3.229525397095       1.813764867220       5.034980709192
 H          4.899125002063       1.714668206143       4.408031542049
 C          2.234278902153      -0.451141236978       3.850216493946
 H          1.838290447589      -1.033497553404       3.003737552832
 H          1.433975717455       0.207458552273       4.209345388829
 H          2.469091378210      -1.160856712336       4.661218360103
 C          5.467284783418       0.601749464724      -1.663997904382
 H          6.468611246057       1.016312956062      -1.864155748650
 C          4.876172305759      -0.221055198714      -2.574526775850
 H          5.388318366865      -0.472192337956      -3.504744641930
 C          3.408177946583      -2.720218929971      -2.161803204610
 C          3.899156746823      -3.260198994476      -3.503884647577
 H          4.118525616020      -4.336836621280      -3.406010470817
 H          4.822975708284      -2.763635300877      -3.836178671655
 H          3.140503353549      -3.152504133120      -4.292473619943
 C          4.453368735188      -3.000815988777      -1.076497772546
 H          4.603882928370      -4.089310720197      -0.987130010316
 H          4.119941913160      -2.617956827023      -0.098843734985
 H          5.419993322809      -2.531808681069      -1.311370125168
 C          2.102143350335      -3.406768750301      -1.766149849184
 H          2.291489544933      -4.483187294410      -1.617584261321
 H          1.319488634871      -3.310255703408      -2.528359335135
 H          1.703455136863      -3.007679482992      -0.820690163496
 C          2.136590903899      -0.194509163231      -3.564853979744
 C          1.878817821031       1.268016405290      -3.185233211770
 H          1.299781357272       1.758067908569      -3.986027389963
 H          2.822983034650       1.820302194929      -3.057913515580
 H          1.302025713412       1.342966751502      -2.250335461990
 C          2.840559503114      -0.236325208868      -4.921672565472
 H          3.102631057385      -1.256475545975      -5.234376174347
 H          3.755872790964       0.372177245256      -4.919681217734
 H          2.163711658259       0.180835447655      -5.686194463228
 C          0.811391272571      -0.948810878012      -3.642209268093
 H          0.937197615961      -1.961708016688      -4.051389625171
 H          0.128377835255      -0.406025711897      -4.316421939077
 H          0.321596947861      -1.018390570677      -2.660195699326
 C         -5.820287752160       0.341839819218      -0.748963076841
 H         -6.889601062141       0.086159474336      -0.825629629206
 C         -5.368989117464       1.533799190765      -1.229148038396
 H         -6.058197919659       2.245240819086      -1.685810225754
 C         -2.991712399814       2.299764191990      -2.741842916209
 C         -2.743989939298       0.942033758155      -3.408220355770
 H         -1.930197743217       0.393416553971      -2.911743670545
 H         -2.465222652448       1.095209716465      -4.464529017617
 H         -3.647049163644       0.312116776291      -3.380085641005
 C         -4.047913926066       3.056437726664      -3.550106409797
 H         -4.959861809323       2.458055601184      -3.683935303767
 H         -3.639746895633       3.272744193829      -4.551721945158
 H         -4.326437398453       4.016016183798      -3.093073338513
 C         -1.692461479239       3.103792159218      -2.713108550714
 H         -0.921467802387       2.615448244180      -2.099396027093
 H         -1.847686591206       4.126425384865      -2.339990282020
 H         -1.302469981645       3.186923794934      -3.741622534739
 C         -3.545544895420       3.333071244551       0.181303800079
 C         -4.336908185697       2.882458959158       1.413452289826
 H         -5.392376780714       2.690539532455       1.173716621420
 H         -4.289227789630       3.669836090329       2.183648022351
 H         -3.914300758778       1.959230670457       1.839929397240
 C         -2.111277707770       3.630561739396       0.616484096975
 H         -1.643134692510       2.748809470675       1.077239851455
 H         -2.124675673862       4.438996693644       1.367343193085
 H         -1.466128470510       3.953479813796      -0.209942782236
 C         -4.193707068612       4.582557760468      -0.412209577946
 H         -3.614272691214       4.991275319401      -1.252412773540
 H         -4.247798543520       5.367551916786       0.361043965059
 H         -5.220502238691       4.387822462974      -0.756864707066
 C         -5.481238606014      -1.741846606953       0.306886936121
 H         -6.562845687834      -1.928336079780       0.208870741968
 C         -4.678975633267      -2.669836336751       0.889411645072
 H         -5.103423227168      -3.601293268686       1.265031480466
 C         -2.682792489215      -2.150735536737       2.921685031079
 C         -1.258977004998      -1.733594739446       3.277820476042
 H         -1.194293375571      -1.562717697041       4.365815496891
 H         -0.981997293546      -0.799365558503       2.767652605851
 H         -0.509585839268      -2.490103765382       3.013926300438
 C         -3.632610290175      -1.035505511483       3.370641140637
 H         -4.682301873458      -1.276862956127       3.150116937346
 H         -3.389180859859      -0.085551804417       2.869232169222
 H         -3.528208576196      -0.886155788794       4.458030982867
 C         -3.058646098743      -3.454101385262       3.624673194739
 H         -2.380609034810      -4.279244179323       3.364535402191
 H         -4.088604771385      -3.761603943049       3.390327770404
 H         -2.996875450351      -3.310927591457       4.716751220722
 C         -2.066801924674      -3.791271500172       0.289835482906
 C         -1.861009973106      -3.418760973952      -1.182031089852
 H         -1.455953612338      -4.285988504086      -1.730576642012
 H         -1.159726251547      -2.578095697484      -1.284800506711
 H         -2.811129880845      -3.126039104869      -1.657159047415
 C         -2.962607418208      -5.030087194027       0.368267578425
 H         -2.420793455877      -5.883887886923      -0.071889674462
 H         -3.896008625986      -4.896370440981      -0.195109063701
 H         -3.218307736377      -5.299670227509       1.403653140307
 C         -0.722291619528      -4.118914343607       0.932242869447
 H         -0.834225058852      -4.503957000025       1.955971460379
 H         -0.047882430693      -3.250820436954       0.954388255951
 H         -0.228828309516      -4.906429802480       0.338243056067

130
 2Pd,Sb: [(Sb2){Pd(PNP)}2], 1-A (C1)
 Pd         3.287273831850      -0.000040512277       0.013598487939
 Pd        -3.287256842492       0.000035215780      -0.013585755253
 P          3.594292519859       2.327521110212      -0.107730973218
 P          3.594286295748      -2.327621995044      -0.107363915226
 P         -3.594181283895       2.327610197702       0.107734469468
 P         -3.594377205563      -2.327534447884       0.107357796876
 Sb         0.857140721748      -0.000052604727       1.002275828209
 Sb        -0.857115940434      -0.000094174167      -1.002239230020
 N          5.330413416168      -0.000079011213      -0.515287928541
 N         -5.330397953618       0.000078496689       0.515299067909
 C          5.969437831863       1.179123248072      -0.671815253666
 H          7.039080010876       1.142831764112      -0.933689223221
 C          5.343179061626       2.375136499243      -0.518829960241
 H          5.891054332261       3.308442923449      -0.653935098152
 C          2.773767065192       3.187335971662      -1.578948336577
 C          2.705667632791       2.096903624121      -2.654094468078
 H          2.030974140476       1.281559493019      -2.351517742730
 H          3.699110276601       1.666807233989      -2.856234687730
 H          2.322290064014       2.531445287466      -3.592438415246
 C          1.363085141425       3.658634160357      -1.253596023248
 H          0.767829566402       2.860690885866      -0.787513105819
 H          0.857666701002       3.946790981356      -2.189621868416
 H          1.359390423559       4.538228289078      -0.593997188640
 C          3.606644405677       4.356171885376      -2.105846151376
 H          3.740085341551       5.151783767809      -1.359386532634
 H          3.089054745868       4.799719988203      -2.972968358964
 H          4.599454512646       4.026067840828      -2.441929910682
 C          3.491755569691       3.304439040810       1.508693238188
 C          4.279910647047       2.448472371653       2.506613356560
 H          4.289138493138       2.948639099855       3.489109844927
 H          5.320134083927       2.299909230934       2.181005843031
 H          3.817461386635       1.456481044450       2.629461870480
 C          4.135499748565       4.685355355971       1.390809860187
 H          4.157962424214       5.160467846281       2.386033655229
 H          3.564471988839       5.349632294675       0.725981895804
 H          5.171872934394       4.631188906739       1.027702627071
 C          2.058788672271       3.450386638177       2.008345126408
 H          1.528207434715       2.485320571370       2.031189596702
 H          1.471466822724       4.145809817814       1.397865996171
 H          2.072403450963       3.842665652450       3.039104341264
 C          5.969437603097      -1.179306179675      -0.671615094840
 H          7.039080445296      -1.143060652875      -0.933494324186
 C          5.343185513603      -2.375296800228      -0.518414146336
 H          5.891066220327      -3.308620078294      -0.653367232674
 C          3.491688831409      -3.304228824804       1.509256063396
 C          4.135696703628      -4.685057979322       1.391809044986
 H          4.158093925450      -5.159908969620       2.387159508077
 H          5.172112043974      -4.630784119956       1.028842751352
 H          3.564884007327      -5.349609316512       0.727076762615
 C          4.279588721628      -2.447885109209       2.507055487054
 H          4.288958784377      -2.947897701330       3.489629907816
 H          3.816857585915      -1.456007601516       2.629742992835
 H          5.319775750143      -2.299083263286       2.181432800558
 C          2.058687862292      -3.450311052962       2.008770426672
 H          2.072260762314      -3.842132407599       3.039703900047
 H          1.471637811233      -4.146161910916       1.398513568695
 H          1.527844182434      -2.485375870412       2.031121503206
 C          2.773711421569      -3.187586940168      -1.578488050825
 C          2.705536830381      -2.097223705741      -2.653691946635
 H          2.322061991010      -2.531824410542      -3.591968829376
 H          3.698966585209      -1.667160695779      -2.855956390883
 H          2.030882956767      -1.281849861957      -2.351104300928
 C          3.606543847940      -4.356461425784      -2.105380786495
 H          3.740010432991      -5.152047476294      -1.358902237312
 H          4.599338918685      -4.026393848532      -2.441538232890
 H          3.088897891362      -4.800038647395      -2.972454510387
 C          1.363035278397      -3.658829993014      -1.253047351467
 H          1.359336324241      -4.538367182502      -0.593378848812
 H          0.857570889405      -3.947043279415      -2.189030930540
 H          0.767821775195      -2.860829146905      -0.787002202283
 C         -5.969357738489       1.179306205506       0.671884430623
 H         -7.038994502809       1.143059621390       0.933787294967
 C         -5.343045697774       2.375294516834       0.518914427668
 H         -5.890880276317       3.308622190909       0.654043907732
 C         -3.491788443870       3.304503366029      -1.508698153196
 C         -4.279840093717       2.448392339965      -2.506576227355
 H         -3.817254928515       1.456461571416      -2.629400091627
 H         -4.289160882948       2.948524780221      -3.489089581375
 H         -5.320037322017       2.299693375951      -2.180942117905
 C         -4.135719247985       4.685334688671      -1.390859071425
 H         -5.172058381285       4.631051220413      -1.027673146407
 H         -4.158320300057       5.160377983461      -2.386112858725
 H         -3.564731685244       5.349732397548      -0.726119025000
 C         -2.058845945305       3.450632470514      -2.008331122799
 H         -1.528127505722       2.485640260540      -2.031157646778
 H         -1.471648949204       4.146145883337      -1.397832268826
 H         -2.072500369874       3.842908860980      -3.039090731089
 C         -2.773536482328       3.187397387076       1.578906101571
 C         -2.704894485217       2.096801833547       2.653855330095
 H         -3.698163422261       1.666378950411       2.856148402914
 H         -2.321427997458       2.531299613360       3.592182481470
 H         -2.030028733219       1.281710722519       2.350984510564
 C         -1.363044511090       3.659109338333       1.253302492677
 H         -0.767706965232       2.861408103762       0.786903325889
 H         -0.857446859630       3.947192608213       2.189255086594
 H         -1.359731309867       4.538842083170       0.593884716532
 C         -3.606591856720       4.355928157888       2.106195364180
 H         -3.740342038120       5.151669431087       1.359931126293
 H         -3.088959855520       4.799410584522       2.973325224623
 H         -4.599268530136       4.025521379065       2.442381759822
 C         -5.969476837137      -1.179122106971       0.671607754136
 H         -7.039114492878      -1.142834322536       0.933503300953
 C         -5.343279167353      -2.375138833584       0.518393783755
 H         -5.891199345518      -3.308441030550       0.653350294932
 C         -2.773871656963      -3.187590573821       1.578455598009
 C         -1.363298074059      -3.659101173669       1.252915750524
 H         -0.857812407050      -3.947424556525       2.188854949339
 H         -0.767964842258      -2.861207911325       0.786838010761
 H         -1.359813883077      -4.538627054461       0.593227222774
 C         -2.705445538737      -2.097241324396       2.653663212632
 H         -3.698773627106      -1.666951875305       2.855945508404
 H         -2.030611416044      -1.282024992874       2.351060025285
 H         -2.322050307010      -2.531929291437       3.591932144813
 C         -3.606897502382      -4.356307946332       2.105377435860
 H         -3.740471937262      -5.151900625607       1.358923842120
 H         -4.599652044666      -4.026065838176       2.441491524197
 H         -3.089345454753      -4.799933288208       2.972482081236
 C         -3.491835063963      -3.304128285804      -1.509258722376
 C         -4.279387069910      -2.447574328410      -2.507152588014
 H         -4.288746894249      -2.947569349942      -3.489736362022
 H         -3.816389572790      -1.455812286591      -2.629762567755
 H         -5.319582941264      -2.298520472979      -2.181675172203
 C         -4.136186726057      -4.684808212304      -1.391889298322
 H         -4.158533110108      -5.159671681741      -2.387234747968
 H         -5.172647146532      -4.630293725227      -1.029088523809
 H         -3.565632705726      -5.349477467772      -0.727051656071
 C         -2.058808292161      -3.450543785427      -2.008567336837
 H         -1.472029880183      -4.146548991676      -1.398227524878
 H         -1.527726770712      -2.485734222671      -2.030818726308
 H         -2.072325064647      -3.842346234513      -3.039509212518

130
 2Pd,Bi: [(Bi2){Pd(PNP)}2], 1-A (C1)
 Pd         3.353102034477       0.000000853354       0.010183552234
 Pd        -3.353102190886      -0.000000520852      -0.010183128001
 P          3.641510420469      -2.327597797652       0.145028097054
 P          3.641509950211       2.327600560135       0.145014517968
 P         -3.641509089297      -2.327598910603      -0.145028255762
 P         -3.641510819461       2.327598931547      -0.145014681839
 Bi         0.877317590911      -0.000001482356      -1.083685909104
 Bi        -0.877318504029      -0.000000652654       1.083686727263
 N          5.376577109417       0.000002879916       0.599570645555
 N         -5.376577207919       0.000000366290      -0.599569819515
 C          6.008503085910      -1.181117222046       0.765478233045
 H          7.072263482153      -1.149923240129       1.051653342816
 C          5.382676517453      -2.375864471366       0.593100926962
 H          5.927090514308      -3.309727403032       0.739011106660
 C          2.788074883484      -3.175648682379       1.607835560073
 C          2.695018401994      -2.075316791892       2.670538282508
 H          2.030267651660      -1.261531550993       2.342899767032
 H          3.683659556165      -1.643792416939       2.892054829640
 H          2.288117529943      -2.499599996317       3.603693051143
 C          1.385352888282      -3.656277658555       1.257983398755
 H          0.798157110630      -2.868955668638       0.763790800362
 H          0.857945998573      -3.929798865583       2.186636280936
 H          1.399320539701      -4.547553396663       0.614315966162
 C          3.612175323822      -4.336236435255       2.166049287152
 H          3.763134099707      -5.140426160067       1.432320014842
 H          3.077773086410      -4.770713747057       3.027587931894
 H          4.597044262252      -3.999313175229       2.518327684880
 C          3.567580746487      -3.330496648492      -1.458717233531
 C          4.379447362841      -2.493233296372      -2.453384557140
 H          4.404459939689      -3.005929873757      -3.429159333198
 H          5.414019681418      -2.346488451426      -2.109471584992
 H          3.926625698701      -1.499449585025      -2.597099370804
 C          4.203289895769      -4.711984754421      -1.307336391859
 H          4.248366160077      -5.200607881059      -2.295261268882
 H          3.614120039801      -5.365526841383      -0.647777824728
 H          5.230694824573      -4.656458103180      -0.919920939934
 C          2.145027732833      -3.481754841582      -1.988050249350
 H          1.621052160567      -2.514888932682      -2.047688362305
 H          1.536517925237      -4.156850273563      -1.375212535733
 H          2.180799127733      -3.899393192155      -3.008240802554
 C          6.008503509375       1.181124028692       0.765468679138
 H          7.072264196981       1.149932010967       1.051642952713
 C          5.382677101676       2.375870205669       0.593082788335
 H          5.927091508467       3.309734047939       0.738985706119
 C          3.567575613558       3.330489585268      -1.458736717184
 C          4.203290030699       4.711976633454      -1.307368559876
 H          4.248362276837       5.200592946422      -2.295296962795
 H          5.230696981714       4.656449067532      -0.919958579818
 H          3.614126023068       5.365525100707      -0.647811122989
 C          4.379435538691       2.493216949673      -2.453401802349
 H          4.404447575887       3.005907813225      -3.429179628615
 H          3.926609317732       1.499434270984      -2.597109513024
 H          5.414008297706       2.346469693381      -2.109490874561
 C          2.145020689298       3.481749150293      -1.988064085321
 H          2.180788913258       3.899378124945      -3.008258596193
 H          1.536517221463       4.156853106571      -1.375229422307
 H          1.621040190776       2.514885220182      -2.047690846062
 C          2.788078012304       3.175657759516       1.607820238011
 C          2.695026463912       2.075330829621       2.670528615025
 H          2.288127431842       2.499618108734       3.603682320278
 H          3.683668820528       1.643809079119       2.892044689463
 H          2.030275991989       1.261543048632       2.342895860153
 C          3.612178316181       4.336249818055       2.166025275368
 H          3.763131695223       5.140436699158       1.432291762311
 H          4.597049724661       3.999330534341       2.518300664208
 H          3.077778984130       4.770729705939       3.027564444997
 C          1.385353884659       3.656282373156       1.257970786466
 H          1.399317192389       4.547554933646       0.614298995724
 H          0.857949895238       3.929806962202       2.186624338135
 H          0.798158054068       2.868956677468       0.763784111585
 C         -6.008502641035      -1.181119929433      -0.765477180571
 H         -7.072263221835      -1.149926531314      -1.051651489815
 C         -5.382675248353      -2.375866857434      -0.593100441330
 H         -5.927088899947      -3.309730061578      -0.739009938320
 C         -3.567577773280      -3.330496475918       1.458717871243
 C         -4.379442526608      -2.493231731280       2.453385491209
 H         -3.926618900096      -1.499449174464       2.597100723013
 H         -4.404456366825      -3.005928650138       3.429159985265
 H         -5.414014458604      -2.346484695882       2.109472495246
 C         -4.203288343513      -4.711984254852       1.307339516612
 H         -5.230694227833      -4.656456809081       0.919926805346
 H         -4.248362249892      -5.200606761279       2.295264761757
 H         -3.614120862406      -5.365527154161       0.647779710942
 C         -2.145024082147      -3.481755391629       1.988048864839
 H         -1.621046160261      -2.514890624249       2.047681813701
 H         -1.536517088210      -4.156854978602       1.375212975048
 H         -2.180794466392      -3.899389214389       3.008241228763
 C         -2.788073467268      -3.175649325437      -1.607835912956
 C         -2.695017817435      -2.075317086906      -2.670538409221
 H         -3.683659156979      -1.643793027585      -2.892054548488
 H         -2.288116951589      -2.499599990111      -3.603693337636
 H         -2.030267248546      -1.261531723892      -2.342899838426
 C         -1.385350959625      -3.656277481640      -1.257984598960
 H         -0.798155717279      -2.868955394742      -0.763791514818
 H         -0.857944197044      -3.929797533539      -2.186637944559
 H         -1.399317576188      -4.547553696458      -0.614317870888
 C         -3.612173317273      -4.336237476446      -2.166049736096
 H         -3.763130468094      -5.140427944194      -1.432320951018
 H         -3.077771595002      -4.770713674557      -3.027589281433
 H         -4.597042949336      -3.999315069105      -2.518327001825
 C         -6.008504129973       1.181121200420      -0.765467744120
 H         -7.072264871710       1.149928771590      -1.051641639308
 C         -5.382678239616       2.375867640832      -0.593082144188
 H         -5.927093167310       3.309731203006      -0.738984805818
 C         -2.788079608431       3.175654756531      -1.607821784424
 C         -1.385355381502       3.656280202275      -1.257973609514
 H         -0.857952065779       3.929803837566      -2.186627887661
 H         -0.798159075390       2.868955123757      -0.763786488923
 H         -1.399318404526       4.547553456221      -0.614302840923
 C         -2.695028103646       2.075327071312      -2.670529364022
 H         -3.683670278377       1.643804322339      -2.892044317274
 H         -2.030276799458       1.261539988520      -2.342896521242
 H         -2.288130043800       2.499613905743      -3.603683727502
 C         -3.612180702080       4.336245916654      -2.166027496183
 H         -3.763133993113       5.140433504734      -1.432294757950
 H         -4.597052227754       3.999325687764      -2.518301647111
 H         -3.077782272392       4.770725087005      -3.027567607008
 C         -3.567576309091       3.330490293751       1.458735072090
 C         -4.379435006508       2.493218554932       2.453401895454
 H         -4.404447277084       3.005911214393       3.429178690193
 H         -3.926607729799       1.499436826057       2.597111392129
 H         -5.414007664976       2.346469628925       2.109491659408
 C         -4.203291900202       4.711976677668       1.307365560643
 H         -4.248362931589       5.200594304332       2.295293314146
 H         -5.230699391293       4.656447691385       0.919957271781
 H         -3.614129548027       5.365524704713       0.647806256289
 C         -2.145021212548       3.481751678665       1.988061514632
 H         -1.536518977551       4.156856266008       1.375226490747
 H         -1.621039585401       2.514888524116       2.047687970231
 H         -2.180789245931       3.899380621172       3.008255959694

130
 2Pt,P: [(P2){Pt(PNP)}2], 1-A (C1)
 Pt        -2.856383073113      -0.151962152554      -0.066120405486
 Pt         2.821942722309       0.176706577037      -0.045695619872
 P         -3.159805807234      -1.520822204934       1.802623759268
 P         -3.179286585805       1.043658899140      -2.049740077032
 P          3.526972529689      -1.737155129163      -1.204751705252
 P          2.824235271009       2.142218267262       1.260228173750
 P         -0.802055347039       0.730061827029       0.516171663592
 P          0.607135055328      -0.505354357501      -0.283179769094
 N         -4.782727134811      -0.896205942031      -0.553018336253
 N          4.889858544252       0.629766136674      -0.184704826101
 C         -5.361468501045      -1.796392147454       0.274305242308
 H         -6.351824657289      -2.180787764756      -0.014747110059
 C         -4.766737768782      -2.224985643762       1.421501284168
 H         -5.265993457253      -2.947580066452       2.068339839193
 C         -2.008707147092      -3.001890538233       1.993385892239
 C         -1.685161591402      -3.417375709477       0.553486413091
 H         -1.099996424394      -2.643098786839       0.032415978727
 H         -2.604312788403      -3.608021040508      -0.022170223486
 H         -1.091854465279      -4.347142466337       0.569282365266
 C         -0.723098143540      -2.625150562548       2.726424411789
 H         -0.246351477530      -1.739340271346       2.282176919136
 H         -0.010057409190      -3.462262008322       2.650583845547
 H         -0.897281832842      -2.440532371583       3.796317113627
 C         -2.693924664180      -4.170420959564       2.703835415229
 H         -3.003323487981      -3.926254862290       3.729326003678
 H         -1.984523015743      -5.012744738001       2.763722321599
 H         -3.575903189156      -4.518932352374       2.147992753946
 C         -3.405647349178      -0.552045862017       3.406155630897
 C         -4.519199922598       0.451461776886       3.087633708878
 H         -4.699601271831       1.084772099320       3.971745594701
 H         -5.459207941044      -0.052031686517       2.820037510595
 H         -4.232783682873       1.102893851316       2.247233601104
 C         -3.841500797412      -1.454762773907       4.558718899443
 H         -4.108872575023      -0.831123759674       5.428302081775
 H         -3.037412964978      -2.132812706242       4.878964684389
 H         -4.725559629691      -2.056845541068       4.299856719553
 C         -2.148366446380       0.227437224981       3.785890331637
 H         -1.791913053011       0.850641667093       2.951068588534
 H         -1.320502919492      -0.421651873127       4.096143738737
 H         -2.381276853347       0.895591228483       4.631911389265
 C         -5.374286266447      -0.478432961433      -1.695490560151
 H         -6.365117933293      -0.896795976451      -1.930725731478
 C         -4.791217325745       0.419993550103      -2.535779158449
 H         -5.300078816129       0.738369279459      -3.446555382018
 C         -3.419104380989       2.898256694879      -1.781676636091
 C         -3.874164567689       3.607325581108      -3.055812460854
 H         -4.135921880054       4.651889730336      -2.817088251774
 H         -4.766048710891       3.135641589416      -3.495240198666
 H         -3.081788519097       3.635995737787      -3.817539045828
 C         -4.516004174304       2.996850382825      -0.715976753527
 H         -4.694770447461       4.058062160323      -0.476871001748
 H         -4.213954997439       2.479383838140       0.207950438328
 H         -5.460690784501       2.551348509768      -1.059485035057
 C         -2.152119782419       3.550734875093      -1.232863693195
 H         -2.382018443971       4.586499143367      -0.931460159747
 H         -1.340237062747       3.593328705709      -1.968894541981
 H         -1.774751474102       3.018180997700      -0.346737291144
 C         -2.041662279647       0.638519045773      -3.497183176414
 C         -1.725478010032      -0.850504211479      -3.319899963630
 H         -1.121660288964      -1.198833849012      -4.174630620653
 H         -2.646256558068      -1.453233274252      -3.282116472193
 H         -1.153375993750      -1.030279435931      -2.396428100796
 C         -2.732312398908       0.843437971698      -4.846102928119
 H         -3.030185138472       1.886473613026      -5.020001326549
 H         -3.622428348393       0.206042658175      -4.944674309100
 H         -2.030816985116       0.561467677823      -5.649059627064
 C         -0.749620935054       1.449312641937      -3.439853665637
 H         -0.915441781992       2.509815133806      -3.677742087447
 H         -0.044544021747       1.052517591714      -4.188241173603
 H         -0.266907089557       1.373346792029      -2.454918515208
 C          5.698856168010      -0.195122863859      -0.886406830697
 H          6.757020418700       0.096693955163      -0.972905575879
 C          5.253824905548      -1.342448768528      -1.468168198409
 H          5.937730530874      -1.989291722240      -2.018442108408
 C          2.821871707708      -2.058587665538      -2.929060049340
 C          2.512037992894      -0.664134281343      -3.482825687985
 H          1.711826380073      -0.177429607056      -2.907814746829
 H          2.185744310173      -0.750979680658      -4.533059433998
 H          3.399638244664      -0.013021248698      -3.451126841304
 C          3.852578085552      -2.731735552255      -3.837825629007
 H          4.742740653966      -2.102095520340      -3.975852430227
 H          3.398227180321      -2.889753737794      -4.830268045094
 H          4.175479975642      -3.712845184196      -3.463178723962
 C          1.540877885700      -2.890679577405      -2.888630647789
 H          0.806014180533      -2.464765346590      -2.189479952939
 H          1.735860292560      -3.936523483714      -2.610767286312
 H          1.090299650994      -2.898762812369      -3.895268043080
 C          3.529921053038      -3.287232697031      -0.122478020891
 C          4.374918528350      -2.919759647649       1.101411124486
 H          5.415806734877      -2.695923892182       0.828193699378
 H          4.372412428215      -3.764914769771       1.809218615279
 H          3.962839947846      -2.037818561883       1.615135553659
 C          2.120442089562      -3.634494748766       0.353553469127
 H          1.655564019545      -2.784940574665       0.873061871517
 H          2.179174151684      -4.479849099170       1.060259447702
 H          1.449665454708      -3.927425196358      -0.463046567615
 C          4.164924161758      -4.478352682951      -0.837802266580
 H          3.553174533881      -4.833299603937      -1.679257642539
 H          4.263842565844      -5.317110603518      -0.128217505614
 H          5.172758168668      -4.242760133437      -1.212016866089
 C          5.358839553326       1.757184793017       0.399832491778
 H          6.432554109131       1.972419378455       0.287145473363
 C          4.558850499441       2.597352278987       1.103895432253
 H          4.975174445746       3.491343566431       1.568028510551
 C          2.625369314494       1.791290194778       3.109006771787
 C          1.220786407670       1.291497696402       3.430309437545
 H          1.182172664751       0.977824650505       4.487224059303
 H          0.957761399343       0.427798170685       2.802852585417
 H          0.448935628450       2.055410825732       3.278999780371
 C          3.616543394663       0.663099705379       3.411263454565
 H          4.653715347621       0.958720386283       3.197467052805
 H          3.386657522942      -0.230850042058       2.811433597086
 H          3.542064422629       0.392853353410       4.477550405815
 C          2.976792809387       3.015299933142       3.953153667433
 H          2.272085602111       3.844922784314       3.801769707926
 H          3.993983086977       3.378037287309       3.742762302031
 H          2.937959969146       2.743144488475       5.021394287116
 C          1.904601867273       3.714894404973       0.710111110590
 C          1.674178925764       3.515547624424      -0.790803038541
 H          1.234924897937       4.431063211509      -1.221725960945
 H          0.991890950568       2.674373987575      -0.976076970693
 H          2.619134182625       3.306154376811      -1.316972636651
 C          2.773703569464       4.957571150293       0.919941379118
 H          2.199065866939       5.843478702401       0.602186267373
 H          3.693636966300       4.920559324315       0.320820045857
 H          3.051382842994       5.105492167225       1.974001679378
 C          0.568613554928       3.923670039746       1.417412862994
 H          0.697695985528       4.190384994177       2.476165406451
 H         -0.075710998344       3.035169196020       1.346270488457
 H          0.040644282167       4.761096573090       0.931388258849

130
 2Pt,As: [(As2){Pt(PNP)}2], 1-A (C1)
 Pt         2.995488766035       0.122615567212      -0.053258841904
 Pt        -2.967615673789      -0.140520740728      -0.031084097631
 P          3.306548311684       1.320972653791       1.927268682307
 P          3.258124640086      -0.839798519856      -2.165525009100
 P         -3.633008108434       1.892028013065      -0.986993619820
 P         -2.979940743948      -2.241406499231       1.034221450102
 As         0.884749432067      -0.895229991017       0.524061036301
 As        -0.640419263766       0.548893456851      -0.270630873576
 N          4.913262305331       0.901837922886      -0.487678916272
 N         -5.046740292918      -0.519365726236      -0.148188978598
 C          5.510020603950       1.706065188676       0.421477866940
 H          6.506313414795       2.099420079266       0.167154317793
 C          4.926224248106       2.029958947011       1.607710399867
 H          5.440040674975       2.678464228798       2.318551084482
 C          2.177520673663       2.806736362708       2.218577108775
 C          1.855960634095       3.323085313184       0.811666334956
 H          1.254066365601       2.596450088806       0.244200250528
 H          2.775175215737       3.533554717622       0.243134522891
 H          1.279688639197       4.260302502991       0.891839631987
 C          0.886687696847       2.409400817457       2.931084150114
 H          0.394103854071       1.556928392681       2.440720919036
 H          0.186236357356       3.260351159106       2.901729744563
 H          1.058979391399       2.164472875901       3.989135386870
 C          2.886202395449       3.913961536963       3.000671787742
 H          3.199930944095       3.595018370385       4.004042196142
 H          2.190365707766       4.760580322424       3.124669007754
 H          3.769319737849       4.285690449086       2.462077119758
 C          3.535245889045       0.247363256881       3.466683488921
 C          4.615507214835      -0.765680962761       3.072048035354
 H          4.789757084922      -1.456730753878       3.913156851353
 H          5.565766741002      -0.272085992995       2.822373203508
 H          4.300652471361      -1.356000884055       2.197176986322
 C          4.009893196423       1.065526255113       4.666682344907
 H          4.269166588748       0.381911664588       5.492527968169
 H          3.228310826301       1.743593152724       5.038501709214
 H          4.907500858501       1.658320940892       4.435115912888
 C          2.262352566856      -0.518317593177       3.823747850791
 H          1.883952741753      -1.100153481595       2.968899322982
 H          1.451943059895       0.134210435160       4.170995415838
 H          2.488786470481      -1.228350338986       4.636785357605
 C          5.498822459238       0.573387329397      -1.662002813345
 H          6.500064032946       0.987296035379      -1.857413346931
 C          4.897599011722      -0.232261567159      -2.579634709655
 H          5.401169128354      -0.475961701530      -3.516035081401
 C          3.410415470641      -2.722666935094      -2.168595386965
 C          3.861324658200      -3.256599423945      -3.527327426140
 H          4.075554294594      -4.335105702040      -3.440875285678
 H          4.779891054318      -2.765207439612      -3.881430742212
 H          3.083013544738      -3.139734184390      -4.295065625635
 C          4.480520870165      -3.022665083160      -1.113166861420
 H          4.615400583331      -4.113826106317      -1.032200593250
 H          4.179217320524      -2.636071720096      -0.126851122136
 H          5.447871662248      -2.568878568823      -1.373029110480
 C          2.108307090579      -3.399031297571      -1.744123174855
 H          2.288830557465      -4.480301510887      -1.622526262787
 H          1.302490073370      -3.277845047389      -2.478152021862
 H          1.746009205285      -3.012592050512      -0.778968317851
 C          2.144335055461      -0.177739709038      -3.540136056448
 C          1.894022750096       1.283542120449      -3.151357287639
 H          1.313596051380       1.777945224751      -3.948449289864
 H          2.840326340125       1.832112434146      -3.025324437408
 H          1.322636961615       1.355552819316      -2.213236896401
 C          2.837207186480      -0.214391063641      -4.903231802621
 H          3.095184638967      -1.232901472408      -5.224343750379
 H          3.752798533786       0.393728325055      -4.906807229742
 H          2.153501222986       0.207407238571      -5.658847566376
 C          0.815940115531      -0.927203613415      -3.610005098966
 H          0.934254445796      -1.939963722640      -4.021773167764
 H          0.131558404731      -0.379686629443      -4.278989048560
 H          0.331722391292      -0.994225357954      -2.624967339065
 C         -5.850990480081       0.401892849708      -0.723581873816
 H         -6.921804019817       0.156064282570      -0.795057485995
 C         -5.386105548389       1.588613813258      -1.200759664361
 H         -6.066812332708       2.312361969631      -1.649906559350
 C         -2.999331092500       2.318642038743      -2.720419975251
 C         -2.767361446627       0.961010251149      -3.392381573054
 H         -1.955765830969       0.404065478563      -2.902314360824
 H         -2.495329241530       1.117565944648      -4.449932553907
 H         -3.674417566522       0.337493462847      -3.359569907345
 C         -4.051538712754       3.088402825237      -3.522233838558
 H         -4.968852633326       2.498535084071      -3.657163520347
 H         -3.643126901485       3.305250899185      -4.523466641389
 H         -4.320654228015       4.048770709891      -3.061240143857
 C         -1.692233008801       3.109742914237      -2.694620853698
 H         -0.924273800058       2.609517950997      -2.086331133970
 H         -1.834601458567       4.132594011079      -2.317062888388
 H         -1.307215023272       3.192339491579      -3.725010130000
 C         -3.530357313776       3.356057482700       0.206094144303
 C         -4.334893689313       2.923199924772       1.436176918552
 H         -5.394496567715       2.758341109316       1.194731960063
 H         -4.268839848199       3.709077722825       2.206508606753
 H         -3.935072128826       1.988969332147       1.860255898530
 C         -2.092070511380       3.626076236263       0.645638992221
 H         -1.647586308578       2.738434152597       1.118119453815
 H         -2.092607442714       4.443074406861       1.387312184675
 H         -1.434798791817       3.924370586921      -0.180420494672
 C         -4.152249731688       4.617146807260      -0.391528525133
 H         -3.562524391625       5.014639467792      -1.229852724680
 H         -4.193344569676       5.402839323499       0.381602653766
 H         -5.181836025073       4.443010598249      -0.738933254462
 C         -5.530087007481      -1.694067451858       0.319949483915
 H         -6.613105047999      -1.865841899464       0.223585163064
 C         -4.732218269930      -2.631464833460       0.890577032679
 H         -5.159376153123      -3.562209656772       1.263747851736
 C         -2.712279827670      -2.143873198967       2.905974014490
 C         -1.284697392110      -1.732445008973       3.252026861497
 H         -1.208714308030      -1.579018495268       4.341857935240
 H         -1.013505971353      -0.790685200141       2.752803233561
 H         -0.538189930500      -2.484079442668       2.967303008083
 C         -3.657867468845      -1.036819568149       3.383609737929
 H         -4.709969180448      -1.275820445158       3.172362576037
 H         -3.420821346781      -0.080083854322       2.892865025914
 H         -3.540240430364      -0.906334202382       4.472049177159
 C         -3.080893783153      -3.459044605778       3.591190541504
 H         -2.407144101389      -4.280765935891       3.310372774266
 H         -4.114150401507      -3.762045057167       3.365581002624
 H         -3.005493600559      -3.332694209504       4.684353231784
 C         -2.125691093634      -3.749408022200       0.243174704544
 C         -1.915092169960      -3.351858571858      -1.221199678548
 H         -1.520696266331      -4.214987449089      -1.783804565071
 H         -1.203720265197      -2.518086541346      -1.307319053298
 H         -2.860093553730      -3.036830578428      -1.691595699102
 C         -3.034877753965      -4.979838143431       0.299811321288
 H         -2.501624545304      -5.830398385457      -0.156477919701
 H         -3.967376820480      -4.826390361889      -0.260041363704
 H         -3.292018467793      -5.266437871482       1.330358916555
 C         -0.785045282205      -4.103579001182       0.879120334715
 H         -0.900553685636      -4.507951929777       1.894859432465
 H         -0.101004310945      -3.243449910781       0.916252791522
 H         -0.301271641206      -4.884563979880       0.268852340967

130
 2Pt,Sb: [(Sb2){Pt(PNP)}2], 1-A (C1)
 Pt        -3.294744566859       0.000079744914       0.017622096653
 Pt         3.294748253093      -0.000073534442      -0.017620665571
 P         -3.614543305630      -2.316939011733      -0.115126851531
 P         -3.614365582529       2.317159088583      -0.114675929502
 P          3.614323310685      -2.317122147547       0.115121381068
 P          3.614590688066       2.316975022776       0.114682955892
 Sb        -0.849667796166      -0.000064126714       1.012774891007
 Sb         0.849670976135      -0.000012404923      -1.012773163676
 N         -5.343050130652       0.000220575221      -0.531126730181
 N          5.343052993583      -0.000131424432       0.531128561964
 C         -5.983707629528      -1.179561965972      -0.694993452375
 H         -7.049803635579      -1.137191110041      -0.965352299984
 C         -5.359170022451      -2.374716882361      -0.538359492431
 H         -5.903794832642      -3.308631656211      -0.679053272693
 C         -2.774283965839      -3.172632508868      -1.576438085669
 C         -2.700374154764      -2.090214781399      -2.659013938238
 H         -2.030514569953      -1.271210337399      -2.357060189187
 H         -3.692488321396      -1.662701209151      -2.871667328168
 H         -2.309863818035      -2.533524927344      -3.590270550501
 C         -1.364712179278      -3.636730988868      -1.235644928258
 H         -0.776275106136      -2.832593270808      -0.771529927476
 H         -0.851403273892      -3.929198495633      -2.166029744357
 H         -1.362972254048      -4.511937504067      -0.570278613574
 C         -3.598307058817      -4.348263947701      -2.103130102588
 H         -3.738240046281      -5.139338826633      -1.353170347276
 H         -3.068624392097      -4.796034663673      -2.960572978319
 H         -4.587837248825      -4.023957494600      -2.454206390107
 C         -3.512419167310      -3.285259017489       1.505371244416
 C         -4.320220031017      -2.438899479798       2.495692450638
 H         -4.328450895228      -2.938205121876       3.478593107897
 H         -5.360281310207      -2.306602475258       2.162939619355
 H         -3.873642563515      -1.439739716750       2.616912160263
 C         -4.138308842421      -4.674113522115       1.381286772250
 H         -4.167135580372      -5.146738941579       2.377384758883
 H         -3.551002434776      -5.333310033052       0.725730231081
 H         -5.170902074689      -4.633822580860       1.005665805159
 C         -2.082686719847      -3.414829339790       2.018570036905
 H         -1.563067025636      -2.443849746565       2.048073898321
 H         -1.481187485938      -4.102915118494       1.413766855108
 H         -2.103151199156      -3.808183256075       3.048735863005
 C         -5.983640621580       1.180083473182      -0.694672540743
 H         -7.049744898703       1.137848364520      -0.965019115132
 C         -5.359025110116       2.375160220177      -0.537745409125
 H         -5.903594583034       3.309144130693      -0.678197049133
 C         -3.511969753634       3.285208277594       1.505960615958
 C         -4.137954486583       4.674052364025       1.382254127781
 H         -4.166565117523       5.146510171761       2.378437532185
 H         -5.170634188390       4.633768887369       1.006872956833
 H         -3.550837147607       5.333386286679       0.726667974740
 C         -4.319543889080       2.438625502714       2.496279545948
 H         -4.327690287685       2.937793512425       3.479251003438
 H         -3.872849473837       1.439494600928       2.617294897101
 H         -5.359638831897       2.306272049820       2.163650883386
 C         -2.082142998492       3.414764518955       2.018904605159
 H         -2.102433469117       3.807811968875       3.049190425941
 H         -1.480843575505       4.103095375064       1.414176049737
 H         -1.562412612607       2.443831739741       2.048020934631
 C         -2.774133728481       3.172940065280      -1.575956321018
 C         -2.700418960485       2.090637456596      -2.658662320112
 H         -2.309878452286       2.534008770963      -3.589877088425
 H         -3.692596700501       1.663284136637      -2.871338205537
 H         -2.030661633398       1.271505824692      -2.356826139709
 C         -3.598055594206       4.348728508677      -2.102446840321
 H         -3.737784788878       5.139756326836      -1.352400614026
 H         -4.587674274411       4.024595039546      -2.453435284149
 H         -3.068415111063       4.796504935437      -2.959913319110
 C         -1.364483583078       3.636828522003      -1.235202425394
 H         -1.362599357722       4.511945961202      -0.569722646141
 H         -0.851206129685       3.929359604651      -2.165585445704
 H         -0.776105271517       2.832566428546      -0.771224223396
 C          5.983604508599      -1.179976493420       0.694963566971
 H          7.049706992728      -1.137709039413       0.965313390461
 C          5.358954390371      -2.375070980542       0.538315212198
 H          5.903493055155      -3.309038964809       0.678989652984
 C          3.512042079416      -3.285415991512      -1.505382850769
 C          4.319951861283      -2.439160899901      -2.495705139085
 H          3.873516714878      -1.439935136125      -2.616907791028
 H          4.328098584626      -2.938456806495      -3.478611366054
 H          5.360036265699      -2.307017105013      -2.162963047038
 C          4.137733178561      -4.674362547273      -1.381322838347
 H          5.170333530648      -4.634224939670      -1.005705302239
 H          4.166488789421      -5.146976371535      -2.377428427476
 H          3.550335513069      -5.333486425088      -0.725775312100
 C          2.082284718285      -3.414771220327      -2.018567587135
 H          1.562804617735      -2.443715682618      -2.048046820278
 H          1.480690945738      -4.102780670559      -1.413771468519
 H          2.102682993815      -3.808109475697      -3.048740923261
 C          2.774001408386      -3.172729048786       1.576446632858
 C          2.700206473066      -2.090295078992       2.659012604142
 H          3.692366218202      -1.662881125876       2.871654772170
 H          2.309657244103      -2.533556101285       3.590276298185
 H          2.030428462462      -1.271224045698       2.357057334817
 C          1.364381501366      -3.636689881798       1.235666641532
 H          0.776025403603      -2.832497108996       0.771544338902
 H          0.851047860251      -3.929099126867       2.166056374374
 H          1.362550366187      -4.511901403771       0.570308031788
 C          3.597913554202      -4.348436609677       2.103145060473
 H          3.737760972140      -5.139534758278       1.353194414194
 H          3.068192253563      -4.796143684985       2.960597355505
 H          4.587478838076      -4.024226072992       2.454211002285
 C          5.983753837311       1.179670125228       0.694687411951
 H          7.049853384773       1.137331843383       0.965036976192
 C          5.359251096259       2.374807310891       0.537769701268
 H          5.903907078197       3.308739039866       0.678231733163
 C          2.774424752180       3.172849159881       1.575944331170
 C          1.364763754487       3.636720262805       1.235210866231
 H          0.851528120649       3.929342298044       2.165588211236
 H          0.776357850704       2.832421489072       0.771332127654
 H          1.362860508158       4.511776493653       0.569649802493
 C          2.700752252829       2.090626472455       2.658733916819
 H          3.692938515819       1.663287348228       2.871399622691
 H          2.030980494403       1.271473108197       2.356988002765
 H          2.310251875587       2.534066990070       3.589932668891
 C          3.598370575580       4.348675704575       2.102308962681
 H          3.738075734901       5.139641460524       1.352190755834
 H          4.588000503266       4.024565035249       2.453286303383
 H          3.068763665381       4.796524343163       2.959758331344
 C          3.512319481828       3.285046792803      -1.505944194174
 C          4.319806305561       2.438382823858      -2.496266572573
 H          4.328015069031       2.937558713455      -3.479233391248
 H          3.873002151482       1.439301943471      -2.617294219920
 H          5.359884167494       2.305910139593      -2.163632119388
 C          4.138465892891       4.673814812602      -1.382200857319
 H          4.167126135148       5.146299576031      -2.378370071865
 H          5.171142967509       4.633400011472      -1.006826069963
 H          3.551428716579       5.333195729755      -0.726588897009
 C          2.082514088145       3.414783159739      -2.018899812460
 H          1.481290243411       4.103175651667      -1.414165486631
 H          1.562667553394       2.443913477494      -2.048039758365
 H          2.102863930130       3.807845998275      -3.049178688813

130
 2Pt,Bi: [(Bi2){Pt(PNP)}2], 1-A (C1)
 Pt         3.367494419968      -0.000114748463       0.006407758452
 Pt        -3.367494810305       0.000104587816      -0.006367840095
 P          3.668981122402      -2.316233946744       0.152122736801
 P          3.669273872175       2.315943024672       0.152407254901
 P         -3.669274758653      -2.315969107621      -0.152207465542
 P         -3.668931096479       2.316191016112      -0.152358791777
 Bi         0.868841011817       0.000150162344      -1.093888343746
 N          5.393453418456      -0.000279023692       0.620848606696
 N         -5.393452444823       0.000240476839      -0.620814454158
 C          6.026323860743      -1.181937752530       0.797979823591
 H          7.085037552517      -1.143781014006       1.097026212335
 C          5.403357919446      -2.375989428483       0.620540690759
 H          5.943787915469      -3.310408860642       0.774458278716
 C          2.789450197773      -3.165585311576       1.597252923678
 C          2.683532044319      -2.076625001484       2.670154021628
 H          2.026276688166      -1.257782253194       2.341456264601
 H          3.669250767135      -1.648811004919       2.910012154072
 H          2.263430437719      -2.512560963450       3.591997157693
 C          1.390862878966      -3.639530662496       1.222392733557
 H          0.812159035903      -2.843740714249       0.731872728076
 H          0.851287372349      -3.923242418031       2.140991512055
 H          1.411401506679      -4.522849173847       0.567974318766
 C          3.603117070161      -4.333797690790       2.155838975712
 H          3.766024948326      -5.130737325241       1.416927949619
 H          3.052476702969      -4.776199010179       3.002839277099
 H          4.581763968825      -4.002397718774       2.530003219192
 C          3.603538404897      -3.304413260858      -1.459765891262
 C          4.448044347624      -2.478212160960      -2.436281816870
 H          4.472086270609      -2.983476257012      -3.415910980913
 H          5.481538968154      -2.360143845246      -2.078813978503
 H          4.021440940681      -1.472156018460      -2.573276657242
 C          4.211416960201      -4.697875305166      -1.301293221097
 H          4.271414637099      -5.180342240118      -2.291301101537
 H          3.595022167521      -5.345420639042      -0.661041179079
 H          5.230271681575      -4.663692744078      -0.889368368140
 C          2.188729164576      -3.429034591181      -2.016062128187
 H          1.687599616681      -2.451534055384      -2.094554884881
 H          1.552773865662      -4.085585756753      -1.411155848928
 H          2.237425065061      -3.855533331494      -3.031994659129
 C          6.026439989838       1.181280040920       0.798239068605
 H          7.085137438729       1.142954519486       1.097319829329
 C          5.403604906089       2.375432680271       0.621018558349
 H          5.944136161166       3.309765316180       0.775114971061
 C          3.604145067623       3.304320988846      -1.459383904124
 C          4.211915085296       4.697791656151      -1.300600235443
 H          4.272242747611       5.180330906233      -2.290553283716
 H          5.230627044881       4.663622717045      -0.888321028795
 H          3.595270440998       5.345270793165      -0.660516840684
 C          4.448904833082       2.478284082341      -2.435824152309
 H          4.472973719770       2.983581376009      -3.415435132069
 H          4.022482833180       1.472162266890      -2.572903489475
 H          5.482377833161       2.360371134974      -2.078244035753
 C          2.189452844233       3.428930095629      -2.015984394048
 H          2.238333306589       3.855903243118      -3.031709341160
 H          1.553200592520       4.085074782966      -1.410948302674
 H          1.688543431321       2.451366709184      -2.095055288591
 C          2.789707516502       3.165296008394       1.597496535864
 C          2.683422179895       2.076254121229       2.670275166115
 H          2.263292706776       2.512185162116       3.592106926210
 H          3.669021651811       1.648209180653       2.910215721096
 H          2.026040041928       1.257576894069       2.341417047508
 C          3.603540750577       4.333296117983       2.156300922209
 H          3.766780286148       5.130238235870       1.417466462131
 H          4.582038684567       4.001637566285       2.530629764490
 H          3.052846442710       4.775778078364       3.003222809238
 C          1.391274564581       3.639576303227       1.222491141084
 H          1.412092060084       4.522904197751       0.568092760669
 H          0.851675611595       3.923402372117       2.141042987535
 H          0.812426110497       2.843940195477       0.731906398424
 C         -6.026452291415      -1.181327887254      -0.798078458013
 H         -7.085156436242      -1.143019729414      -1.097139617693
 C         -5.403633300149      -2.375468536094      -0.620734867315
 H         -5.944175531396      -3.309808266274      -0.774739483912
 C         -3.604071654296      -3.304243449480       1.459651660203
 C         -4.448552220481      -2.477981075776       2.436137268080
 H         -4.021904450940      -1.471941732307       2.573122468397
 H         -4.472635763102      -2.983222987116       3.415776595572
 H         -5.482036606172      -2.359867695992       2.078652955555
 C         -4.212104292420      -4.697620787542       1.301057621135
 H         -5.230899263212      -4.663297345954       0.889000265627
 H         -4.272292702515      -5.180109187153       2.291043059163
 H         -3.595708375374      -5.345227046502       0.660863786768
 C         -2.189325479137      -3.429062160923       2.016061450598
 H         -1.688162280334      -2.451603204452       2.094845209120
 H         -1.553334451247      -4.085498163237       1.411068779854
 H         -2.238153602987      -3.855804061573       3.031886411023
 C         -2.789787073702      -3.165373931176      -1.597321569168
 C         -2.683676845043      -2.076365316195      -2.670165124502
 H         -3.669326567068      -1.648387951197      -2.910024126214
 H         -2.263616970266      -2.512311940793      -3.592020596882
 H         -2.026310431828      -1.257635219930      -2.341402570239
 C         -1.391277513291      -3.639531334197      -1.222443289700
 H         -0.812461376121      -2.843837274808      -0.731912726545
 H         -0.851727796344      -3.923308838872      -2.141038276259
 H         -1.411952616637      -4.522855878061      -0.568036104112
 C         -3.603585086761      -4.333451301407      -2.156004448458
 H         -3.766615631911      -5.130417667114      -1.417148006005
 H         -3.052974798497      -4.775869903929      -3.003014043266
 H         -4.582177408311      -4.001900168239      -2.530179443263
 C         -6.026266912197       1.181890601616      -0.798188305066
 H         -7.084969847869       1.143723138474      -1.097270552453
 C         -5.403259952712       2.375949055955      -0.620945094418
 H         -5.943676741581       3.310358598767      -0.774976715763
 C         -2.789256690296       3.165378170765      -1.597506449997
 C         -1.390759783760       3.639505981855      -1.222532956294
 H         -0.851107998173       3.923179169166      -2.141103755338
 H         -0.812024994739       2.843832198848      -0.731866351751
 H         -1.411468960628       4.522891270735      -0.568219903853
 C         -2.683115536565       2.076297700461      -2.670254198017
 H         -3.668773648108       1.648391665348      -2.910198354545
 H         -2.025860532316       1.257523965463      -2.341373363223
 H         -2.262907478216       2.512140179945      -3.592091611781
 C         -3.602944663814       4.333460316713      -2.156355339027
 H         -3.766057742526       5.130461138364      -1.417556256664
 H         -4.581497867547       4.001917120800      -2.530638018123
 H         -3.052210930909       4.775821751562      -3.003314692327
 C         -3.603616623994       3.304612937306       1.459398009488
 C         -4.448539378796       2.478776035400       2.435868688439
 H         -4.472489056922       2.984096521390       3.415470585201
 H         -4.022322599956       1.472567476689       2.572960887767
 H         -5.482041990779       2.361072416665       2.078306966035
 C         -4.211115584538       4.698195836484       1.300545770452
 H         -4.271353479726       5.180797144249       2.290473109264
 H         -5.229830986951       4.664210516031       0.888259681245
 H         -3.594343381131       5.345514898009       0.660430349488
 C         -2.188916637313       3.428977958428       2.016027304446
 H         -1.552546620299       4.085026598829       1.411012847415
 H         -1.688155047162       2.451333745605       2.095093939102
 H         -2.237755998078       3.855942327140       3.031758742241
 Bi        -0.868899350928      -0.000139786287       1.093953692220


####################################################################
Dipnictene monocations [(Pn2){M(PNP)}2]+

130
 (2Pd,P)+: [(P2){Pd(PNP)}2]+, 2-A (C1)
 Pd        -2.928681647336      -0.152913068671      -0.099832443409
 Pd         2.920161209978       0.181313915609      -0.031787979403
 P         -3.200425299628      -1.886753938189       1.464738790911
 P         -3.252190810461       1.478822586512      -1.767069581630
 P          3.499831992149      -1.512405423408      -1.573437847922
 P          2.985891626366       1.876456307774       1.613405090930
 P         -0.906646380426       0.566910306983       0.619688034536
 P          0.697166459216      -0.296375199968      -0.149253845056
 N         -4.792172853260      -0.777807114092      -0.726585617197
 N          4.920640754623       0.623027870894      -0.202069704716
 C         -5.380065593161      -1.828751755547      -0.101027181055
 H         -6.368661956154      -2.136738451245      -0.471671616633
 C         -4.801186562963      -2.486806401325       0.936092139689
 H         -5.304933949031      -3.326164533321       1.416649324984
 C         -2.038972266571      -3.364750278660       1.328420636261
 C         -1.696221070059      -3.449722889094      -0.163255086527
 H         -1.106571484182      -2.581146924972      -0.492647298963
 H         -2.605849699766      -3.504757142852      -0.781536498785
 H         -1.104571767128      -4.360627744858      -0.350358118890
 C         -0.767702072703      -3.170602389717       2.151238224340
 H         -0.273645468272      -2.213705481999       1.931232444373
 H         -0.058507873025      -3.977712578548       1.907568492441
 H         -0.964110596591      -3.226651725375       3.231074198954
 C         -2.738887539731      -4.659009814842       1.749827576615
 H         -3.076303030491      -4.640852136707       2.794901994847
 H         -2.027474474274      -5.494611399186       1.646834581993
 H         -3.603053831455      -4.879716816059       1.108226795343
 C         -3.427662551855      -1.248327669140       3.224907476759
 C         -4.548775103172      -0.208226647601       3.124519559244
 H         -4.722963987046       0.232197309319       4.119135232606
 H         -5.490776176696      -0.652191055592       2.773057446324
 H         -4.279424615544       0.607557194437       2.434897253178
 C         -3.849197898538      -2.372835891435       4.171087920385
 H         -4.106485309265      -1.941974369000       5.152398811789
 H         -3.042851691540      -3.101447799874       4.336401027746
 H         -4.737505357436      -2.908763714055       3.805419633906
 C         -2.168153635187      -0.558695054930       3.747330418998
 H         -1.846515722708       0.258737763340       3.083548963524
 H         -1.321895959963      -1.244309073992       3.876566421993
 H         -2.387468374707      -0.114645585012       4.731870879482
 C         -5.395772347065      -0.133568899524      -1.757460684300
 H         -6.379771649942      -0.512181514687      -2.070418507492
 C         -4.837346988274       0.930570326195      -2.389448881773
 H         -5.354189174544       1.428483816637      -3.210689040332
 C         -3.529141409480       3.205887225789      -1.062013502470
 C         -3.919391877733       4.198971169016      -2.156530292086
 H         -4.214036297946       5.152984793945      -1.689724026728
 H         -4.776466796988       3.845768541973      -2.748886783275
 H         -3.085446195497       4.413906978299      -2.839600395841
 C         -4.684539961229       3.050941489757      -0.067445397592
 H         -4.866756350126       4.018242420707       0.427303212581
 H         -4.447027002562       2.310642237216       0.713032159385
 H         -5.613359775021       2.734824648298      -0.562317685193
 C         -2.299762538602       3.702972338182      -0.303584757418
 H         -2.523828794557       4.689443809431       0.134059152193
 H         -1.413314566601       3.817592630044      -0.939942196050
 H         -2.039906314941       3.028244337434       0.525197065592
 C         -2.083147991013       1.433928010002      -3.243038718111
 C         -1.737985456032      -0.049562614282      -3.408686422562
 H         -1.118100328781      -0.181989719467      -4.310234633229
 H         -2.644743809627      -0.663032712325      -3.527260241258
 H         -1.174741223813      -0.430342662689      -2.544358324708
 C         -2.769190451230       1.928507267667      -4.518182375859
 H         -3.091328587030       2.975979537779      -4.451595012246
 H         -3.640725558087       1.310525144636      -4.774953760560
 H         -2.054587912255       1.855486085450      -5.354239603968
 C         -0.811742627586       2.238197576046      -2.984512199158
 H         -1.001926993165       3.320470275497      -2.963527970568
 H         -0.096177896772       2.049753061457      -3.800864741343
 H         -0.325044098825       1.946777717995      -2.042917776093
 C          5.683772708172      -0.053272110313      -1.098501036404
 H          6.737416695485       0.251482322689      -1.176443164439
 C          5.200619674507      -1.059427290962      -1.871157008329
 H          5.843013566961      -1.584550076356      -2.578618281160
 C          2.642880387909      -1.493405227953      -3.249660648173
 C          2.379157751659      -0.011034213807      -3.536146685952
 H          1.651345260299       0.415731308314      -2.830653412094
 H          1.972514269784       0.097589520318      -4.554894955050
 H          3.304827827655       0.582406471938      -3.475784120790
 C          3.558155898899      -2.053067589639      -4.341888718421
 H          4.475085460088      -1.456689381379      -4.446548009315
 H          3.024598414871      -2.010637193035      -5.305332138852
 H          3.840180597373      -3.099864702132      -4.167570321943
 C          1.323770047974      -2.261999298546      -3.225807448546
 H          0.666451264807      -1.931227701613      -2.407349993531
 H          1.475528717013      -3.346717651377      -3.136338118825
 H          0.787866549419      -2.083826355996      -4.171834491699
 C          3.533376422616      -3.210206633620      -0.752011966104
 C          4.498878216291      -3.071659812815       0.429502985941
 H          5.523216969761      -2.850000771097       0.099904636338
 H          4.513896394535      -4.017974356591       0.993292948929
 H          4.183583389178      -2.272331623345       1.118209084664
 C          2.154439341195      -3.584771087619      -0.210787684997
 H          1.791155395543      -2.838564676382       0.510919993963
 H          2.227529940780      -4.550035385426       0.316662940886
 H          1.396627675614      -3.694585386122      -0.996107375956
 C          4.047705884152      -4.283667500178      -1.710488076777
 H          3.344734437220      -4.483126930497      -2.531392451477
 H          4.180037537586      -5.227511676733      -1.156687027400
 H          5.024381614494      -4.017191359697      -2.141262219445
 C          5.452336220362       1.600079377635       0.579202578256
 H          6.524953354896       1.804624129610       0.451144294549
 C          4.721788739704       2.301208149969       1.478995573029
 H          5.185488694592       3.079638247078       2.085120615126
 C          2.771433852066       1.194112333815       3.359104451232
 C          1.363025356052       0.646488516009       3.580405668629
 H          1.310021275732       0.195292039810       4.584675736730
 H          1.118817666325      -0.134550553753       2.846514731360
 H          0.585418039418       1.418348941042       3.523239316828
 C          3.764074072282       0.031465034082       3.459694019630
 H          4.802925466945       0.362247334182       3.320115152688
 H          3.547556107321      -0.744679341782       2.708614878797
 H          3.678775112378      -0.430457018055       4.456245258912
 C          3.112493687402       2.253480673846       4.407079175455
 H          2.393933384020       3.084998562101       4.411464816804
 H          4.122654170696       2.664248841515       4.263186757584
 H          3.085598222508       1.792657490369       5.408003297567
 C          2.075907206051       3.509324985395       1.314684627675
 C          1.935218919091       3.605264565907      -0.207995065227
 H          1.514494526430       4.588017444984      -0.476805652222
 H          1.268751328182       2.823914452008      -0.600104235301
 H          2.910654344366       3.506953717796      -0.710333551172
 C          2.911665848193       4.691679218037       1.813393629308
 H          2.342432348198       5.619658159020       1.642076739098
 H          3.861406933956       4.779044762799       1.268807844543
 H          3.130196708394       4.633366653129       2.888914590716
 C          0.698826573003       3.554969184760       1.969449824105
 H          0.760190800877       3.598399296591       3.065864391766
 H          0.075770967818       2.694735210623       1.686887996201
 H          0.177185029126       4.466249997662       1.634789825454

130
 (2Pd,As)+: [(As2){Pd(PNP)}2]+, 2-A (C1)
 Pd         3.052614042013      -0.061436605812       0.103805091596
 Pd        -3.069961881619       0.068504361416       0.031470458426
 P          3.452294978671      -1.873704592193      -1.340572366311
 P          3.213358722805       1.633265269275       1.733406761619
 P         -3.482809195761      -1.750448628214       1.479149347712
 P         -3.285013569306       1.877515639119      -1.465134887501
 As         1.019004154951       0.665893999873      -0.883612504252
 As        -0.712749890208      -0.281391677164       0.065714644541
 N          4.874561836975      -0.624858942912       0.893076326689
 N         -5.086626544204       0.363367795411       0.279307406139
 C          5.524292240799      -1.688797950890       0.358328325091
 H          6.492650272763      -1.955619582394       0.806454585609
 C          5.028883128485      -2.407261832559      -0.681524161332
 H          5.581187224927      -3.255515981986      -1.087326897431
 C          2.314876308669      -3.368788927211      -1.167275908415
 C          1.892396388004      -3.361709882493       0.306084258744
 H          1.269956729620      -2.485977186675       0.543601733932
 H          2.767066955698      -3.354020678553       0.975021025421
 H          1.308519554723      -4.271078211153       0.523209311917
 C          1.086777721344      -3.263384853315      -2.067858824077
 H          0.561522421928      -2.305232176630      -1.945366778896
 H          0.381061679052      -4.067375808731      -1.804308193691
 H          1.343311009730      -3.392769543147      -3.128692073432
 C          3.062290370336      -4.672147407525      -1.458988686720
 H          3.453968231543      -4.718979813894      -2.483937065639
 H          2.363492621586      -5.515395112624      -1.333803731139
 H          3.895716784276      -4.826455383367      -0.759934718857
 C          3.783394466924      -1.365356247587      -3.127425638648
 C          4.865900040652      -0.284453583674      -3.031513095736
 H          5.098345880533       0.085618585713      -4.042783063105
 H          5.792199641910      -0.670563322311      -2.583180030218
 H          4.526897281139       0.571545944677      -2.426206449903
 C          4.301836760954      -2.545354822559      -3.950191328957
 H          4.622601600623      -2.181963790056      -4.940066463496
 H          3.526853450944      -3.306723460119      -4.118252834266
 H          5.171859325928      -3.027041983446      -3.480394424073
 C          2.548873734332      -0.762174902071      -3.795853717881
 H          2.168926184778       0.110970414687      -3.242989206157
 H          1.725641143299      -1.477736147006      -3.911415784886
 H          2.826278910929      -0.411259632846      -4.803084926452
 C          5.401186010535       0.088508252630       1.919683188897
 H          6.373702523967      -0.246513159420       2.309173314536
 C          4.782144118468       1.169578787725       2.459254022944
 H          5.238841994262       1.722501479766       3.280915620750
 C          3.462383412491       3.362761147132       1.022807613326
 C          3.780815135559       4.376327582525       2.122150966448
 H          4.067419919157       5.334152128043       1.658163817031
 H          4.622584985725       4.052985861015       2.752003211871
 H          2.914102582244       4.573550697033       2.768803064051
 C          4.659530544451       3.232614229233       0.074939407837
 H          4.835715153787       4.200609697049      -0.420746132969
 H          4.473399861926       2.479361182227      -0.707433198963
 H          5.575938252695       2.945349543732       0.609221792763
 C          2.250014235370       3.823863251331       0.216012831305
 H          2.458676112907       4.820089299129      -0.206939287693
 H          1.334394459300       3.903662862478       0.815018427698
 H          2.048374913961       3.150321290351      -0.630983793144
 C          1.973713443146       1.563989594943       3.154825778636
 C          1.673053965585       0.071293007551       3.324857970966
 H          1.016312374851      -0.072614265512       4.198266825274
 H          2.594068457563      -0.508374754722       3.492971966273
 H          1.164565995512      -0.340416416898       2.440731125621
 C          2.580918800701       2.095335143603       4.455037145797
 H          2.872422767533       3.151918400782       4.390138224737
 H          3.458357348330       1.509328166521       4.761439795750
 H          1.828804582590       2.009267387664       5.256295677626
 C          0.688243644788       2.320989575314       2.831488753942
 H          0.839766047795       3.409653463499       2.819513902689
 H         -0.061048672625       2.106144891469       3.610761452956
 H          0.261130049234       2.013146429111       1.866772456127
 C         -5.778303864594      -0.427712727817       1.138551631535
 H         -6.848995280961      -0.206765801717       1.256474845796
 C         -5.207137775492      -1.447043417479       1.829422525675
 H         -5.795293211193      -2.065585471654       2.507982232037
 C         -2.602331438034      -1.756406780954       3.146521750087
 C         -2.436380599637      -0.276182476340       3.509138467673
 H         -1.743384752888       0.236628889654       2.825560929691
 H         -2.030961675578      -0.193745964011       4.530807751953
 H         -3.400123623625       0.255917966638       3.483238117334
 C         -3.463878647145      -2.432015254687       4.217019813514
 H         -4.415546022324      -1.902872307160       4.363822278772
 H         -2.920196831276      -2.407099620195       5.175362559596
 H         -3.680832393994      -3.483889349240       3.988623106375
 C         -1.234783594915      -2.431968537746       3.076620782604
 H         -0.603425531040      -2.015712343212       2.276757083607
 H         -1.313314644984      -3.518096545119       2.928717019305
 H         -0.705286130086      -2.268630673845       4.029030579835
 C         -3.408817617517      -3.403100163485       0.571359157840
 C         -4.397307145791      -3.271130984045      -0.591940215156
 H         -5.429324100995      -3.132864545924      -0.241268717899
 H         -4.358654038999      -4.188034549207      -1.201391376431
 H         -4.142896836164      -2.420581939664      -1.243913883034
 C         -2.016030696631      -3.656132532491      -0.003405509478
 H         -1.722158421708      -2.862565599363      -0.706519743088
 H         -2.027434472938      -4.605972224915      -0.562836428911
 H         -1.237533749572      -3.735578839156       0.765366263250
 C         -3.834602059555      -4.556827375458       1.478806150290
 H         -3.107362311535      -4.748666962428       2.280245412110
 H         -3.910431699416      -5.478223332033       0.878553010158
 H         -4.820595042098      -4.380872826803       1.933979884736
 C         -5.702146856471       1.357124034763      -0.414768643569
 H         -6.782465797515       1.476976111583      -0.249763348077
 C         -5.042133550573       2.171985966936      -1.272083271966
 H         -5.570304681045       2.958874592439      -1.811104342916
 C         -3.053883804738       1.380063170532      -3.269693082640
 C         -1.624714403749       0.919370897057      -3.547739126587
 H         -1.553378471314       0.594475112347      -4.598510090632
 H         -1.349177640672       0.065034741916      -2.912800685853
 H         -0.878066258890       1.708778325025      -3.393603843880
 C         -3.996817262226       0.190519230340      -3.479391251200
 H         -5.049645921847       0.466875613270      -3.327602768594
 H         -3.758136723369      -0.635840551443      -2.790925390195
 H         -3.881470603819      -0.183683160622      -4.509129225128
 C         -3.445028077575       2.520085789755      -4.209983022575
 H         -2.751691082625       3.370584699772      -4.146472114611
 H         -4.464992951355       2.883752916247      -4.016672572672
 H         -3.419281508445       2.154387420858      -5.249430449768
 C         -2.480020128225       3.528101236678      -1.012248221922
 C         -2.394646224539       3.512243720012       0.517622400617
 H         -2.032159358577       4.490051265556       0.874781731396
 H         -1.702370939119       2.736188462327       0.874849777872
 H         -3.379625531112       3.329866446984       0.975429534704
 C         -3.360191119815       4.702609181028      -1.448250000693
 H         -2.852238072524       5.641669295155      -1.174907689899
 H         -4.333732387509       4.692540406721      -0.939733333148
 H         -3.532924970757       4.725733927347      -2.532914789589
 C         -1.085766415577       3.685984914244      -1.608250140985
 H         -1.109503782113       3.804036135599      -2.700676434871
 H         -0.432760826138       2.836501892521      -1.363743073228
 H         -0.618928679459       4.592798060130      -1.190653558868

130
 (2Pd,Sb)+: [(Sb2){Pd(PNP)}2]+, 2-A (C1)
 Pd         3.237045103133       0.035192612283       0.160408411605
 Pd        -3.306152523136      -0.072818162369       0.006582556673
 P          3.781691552886      -1.876325814706      -1.106203519994
 P          3.186962456450       1.784745609081       1.743647733690
 P         -3.544735279730      -1.997183081159       1.358717152968
 P         -3.654828380894       1.887211257519      -1.242391865831
 Sb         1.256893961457       0.884197555436      -1.226705935043
 Sb        -0.777101897223      -0.437974336869      -0.285660707323
 N          4.947538150350      -0.497235928233       1.204005246579
 N         -5.313403970816       0.124163305311       0.398949639390
 C          5.657546510474      -1.578888032606       0.799994993510
 H          6.570514728630      -1.816014543980       1.366016095949
 C          5.284052485631      -2.349961168994      -0.252181781931
 H          5.880183636872      -3.213025757542      -0.550114829799
 C          2.643407008550      -3.374719228448      -0.916818133921
 C          2.069782996497      -3.243141126192       0.497924235088
 H          1.424800552045      -2.356316946827       0.590788317107
 H          2.868971477955      -3.165544247294       1.251404689568
 H          1.466258392125      -4.135241650138       0.733497177182
 C          1.514939045850      -3.380930600621      -1.944664001943
 H          0.982350582703      -2.420438178594      -1.988910287978
 H          0.779796539170      -4.153510361601      -1.665030614089
 H          1.878512943544      -3.628970594607      -2.951873507287
 C          3.428038121310      -4.685958065513      -1.005441720658
 H          3.930008640947      -4.817964383172      -1.973283138672
 H          2.725338894905      -5.526141538721      -0.881091666820
 H          4.181074766273      -4.762463850720      -0.209284742355
 C          4.311475486865      -1.539311892982      -2.886756665131
 C          5.337992455511      -0.406575544180      -2.773873258547
 H          5.692621231782      -0.136075145122      -3.781252680996
 H          6.207151544629      -0.701769819682      -2.168913965453
 H          4.895673050611       0.492665941052      -2.315600064576
 C          4.966312568371      -2.771662266010      -3.512706314034
 H          5.392752808586      -2.494947915278      -4.490610468424
 H          4.242898863093      -3.580022914859      -3.690660559063
 H          5.788183668906      -3.163654599448      -2.896457591394
 C          3.154317441789      -1.069424519658      -3.764354325669
 H          2.665667820615      -0.171439442557      -3.354012098007
 H          2.386071981518      -1.837395952293      -3.915131197304
 H          3.547297412308      -0.793300375769      -4.756201083661
 C          5.353160311160       0.271105388657       2.242995563220
 H          6.275460027727      -0.034466735024       2.758941017174
 C          4.675082669809       1.374547114819       2.650644837124
 H          5.034129112923       1.971581394591       3.489646694029
 C          3.479323639942       3.525575971967       1.072984480662
 C          3.720814484987       4.524284345125       2.205928008410
 H          4.045172752942       5.485853654173       1.775904147301
 H          4.511530581517       4.189997244620       2.892866690072
 H          2.808758244133       4.718604654549       2.787899918012
 C          4.740726379613       3.401424981359       0.211286423581
 H          4.964439421973       4.376810869724      -0.249567112650
 H          4.604595237921       2.665451134084      -0.597558161151
 H          5.611646168161       3.091379332276       0.805801421427
 C          2.331315415512       4.016274749645       0.194123984033
 H          2.583174314239       5.013462402132      -0.202022829132
 H          1.378506895924       4.103349514744       0.730365360679
 H          2.176140679137       3.364273163297      -0.681234011076
 C          1.803941928290       1.687057347741       3.029530364512
 C          1.523519555585       0.187606382086       3.173247889543
 H          0.784283394661       0.028637178629       3.975197032946
 H          2.436182157828      -0.369523168402       3.435965696148
 H          1.118913478800      -0.238518350471       2.243000251054
 C          2.258490176118       2.231794591119       4.385380855128
 H          2.531444623457       3.294744367968       4.349009669156
 H          3.112379504083       1.666170837847       4.782771374839
 H          1.428166965258       2.128857597834       5.103127083997
 C          0.539816779877       2.412504777596       2.577544665906
 H          0.657257457329       3.505200307655       2.604727494676
 H         -0.285683763626       2.158535310068       3.262756721673
 H          0.229654548212       2.114977871779       1.565661203253
 C         -5.921157167104      -0.767255778976       1.221289048524
 H         -6.992595495276      -0.609622169761       1.412462382221
 C         -5.268919884308      -1.810804473479       1.793274229082
 H         -5.795183381916      -2.511604038641       2.442104426314
 C         -2.606158306831      -1.991885066653       2.999154244605
 C         -2.501665664097      -0.512486643583       3.386966478251
 H         -1.855520187256       0.046919495129       2.693382610671
 H         -2.070245330556      -0.429213288505       4.397934192031
 H         -3.490349552665      -0.027781234923       3.399821289044
 C         -3.395620816327      -2.728825080606       4.084622343393
 H         -4.368017147840      -2.252476159404       4.270417132923
 H         -2.822448153642      -2.692107036444       5.025271511524
 H         -3.565845559929      -3.786566643372       3.843906667431
 C         -1.209853017357      -2.596610910326       2.876684016493
 H         -0.621742496927      -2.136860785336       2.066943208336
 H         -1.238558428486      -3.682630385778       2.710258600582
 H         -0.659188804739      -2.423289399284       3.815362206291
 C         -3.433583164718      -3.632548536141       0.419683217837
 C         -4.442303598221      -3.497969530104      -0.726432316470
 H         -5.471260467790      -3.387839876301      -0.356986027336
 H         -4.395247310799      -4.400781142363      -1.356085161711
 H         -4.214671682274      -2.627813047550      -1.363066188834
 C         -2.047638262621      -3.863043601621      -0.181425083862
 H         -1.786146878726      -3.079317812240      -0.908396279251
 H         -2.051447003223      -4.821876903590      -0.725360045497
 H         -1.249405789394      -3.913757605735       0.569790517469
 C         -3.821269765172      -4.808884828342       1.315945108019
 H         -3.072256701245      -5.001415147134       2.097173923113
 H         -3.894325902829      -5.720987171478       0.701388294860
 H         -4.799352731562      -4.659325976471       1.796251599554
 C         -6.002167566789       1.149159065427      -0.168033989315
 H         -7.077095289930       1.205010197184       0.056355398359
 C         -5.417282422539       2.069240027522      -0.972177695699
 H         -6.001249786562       2.876964294598      -1.414478993976
 C         -3.450502295074       1.702759667875      -3.105895766725
 C         -2.008542045873       1.382057064983      -3.489759766665
 H         -1.951404059668       1.241087365930      -4.581263499196
 H         -1.666003280162       0.447924205120      -3.019995358470
 H         -1.301233502203       2.177511768208      -3.221813198597
 C         -4.334005424500       0.507689517548      -3.480814849159
 H         -5.395316761777       0.697808264556      -3.267671215651
 H         -4.034050107939      -0.400097256087      -2.932589139377
 H         -4.227512761657       0.303698656954      -4.558199474383
 C         -3.928050136822       2.954595613308      -3.842419622631
 H         -3.267506681749       3.815900247475      -3.668299831520
 H         -4.953804461525       3.236351826595      -3.562983606739
 H         -3.926801138511       2.756177257812      -4.926543346678
 C         -2.910541316584       3.472892260185      -0.528128067053
 C         -2.867308685774       3.228254367072       0.984236324692
 H         -2.524442891669       4.143804192931       1.493490308766
 H         -2.176770551482       2.411927400283       1.242072105094
 H         -3.862547348351       2.973458485382       1.380469362182
 C         -3.808469161654       4.680448790734      -0.808359295246
 H         -3.344762156829       5.574773061402      -0.361265649871
 H         -4.801939460819       4.561064836712      -0.355013832828
 H         -3.935636905424       4.877672725436      -1.881196915985
 C         -1.503886552208       3.744936082719      -1.048247802132
 H         -1.498225979261       4.028690853915      -2.110218312105
 H         -0.840436202171       2.878152716845      -0.915017842610
 H         -1.068262691311       4.584911604757      -0.482766885804

130
 (2Pd,Bi)+: [(Bi2){Pd(PNP)}2]+, 2-A (C1)
 Pd         3.277682951862      -0.034244744012       0.347791585954
 Pd        -3.374970346754      -0.004027568367       0.037387722367
 P          3.932058259916      -1.804179205301      -1.057096691680
 P          3.154477150764       1.600658090646       2.040928226144
 P         -3.728954937261      -1.873008904093       1.449498110900
 P         -3.614424826212       1.978006111947      -1.204373056977
 Bi         1.258142842707       0.924488239413      -1.042810151399
 Bi        -0.908229487148      -0.832632550715      -0.592322663866
 N          4.956368014755      -0.625263224640       1.423677852632
 N         -5.341121643134       0.394314211198       0.539646524179
 C          5.709762073360      -1.650342969632       0.957778281255
 H          6.600294564521      -1.923157651920       1.543273300866
 C          5.404130673936      -2.325356453357      -0.179108959022
 H          6.032060490212      -3.146232338355      -0.526838401012
 C          2.836173042907      -3.344999675602      -1.085861525382
 C          2.163588105119      -3.365770453360       0.290903898037
 H          1.498898724167      -2.499908990540       0.431346292454
 H          2.909059780274      -3.356014453644       1.101297320709
 H          1.561681644678      -4.283874271005       0.392342550178
 C          1.785815908366      -3.284029044980      -2.190902159847
 H          1.233266334691      -2.333972055689      -2.194636388302
 H          1.048242778319      -4.088344462117      -2.033755749801
 H          2.226781641224      -3.436002309020      -3.186422231841
 C          3.668785799748      -4.620579045235      -1.239648729915
 H          4.245583185592      -4.643378943071      -2.173998293036
 H          2.987266185050      -5.486785861490      -1.251262308764
 H          4.362460586128      -4.755374756080      -0.398703883134
 C          4.535908490595      -1.273029798767      -2.765775132283
 C          5.549403557316      -0.156899054801      -2.490367718920
 H          5.934942926081       0.228319476145      -3.447831425115
 H          6.399931734519      -0.515630124212      -1.893614602155
 H          5.084436961478       0.681889170199      -1.947472516984
 C          5.222845867158      -2.429652275499      -3.493486840278
 H          5.684929895753      -2.050347074465      -4.419354448977
 H          4.513318250483      -3.217845184616      -3.782535343187
 H          6.023191756041      -2.881032332185      -2.889520661545
 C          3.412122197964      -0.710753671357      -3.632093711699
 H          2.922608773717       0.152796386983      -3.151824836573
 H          2.642278481102      -1.451196597986      -3.880539506954
 H          3.837861996393      -0.343202894883      -4.579735863623
 C          5.291256641015       0.049963039130       2.547680585647
 H          6.186402044330      -0.291753024974       3.088420479092
 C          4.575210791268       1.107495807234       3.010350491642
 H          4.876696888496       1.633204035486       3.917099692495
 C          3.516136692381       3.375132876580       1.501036692370
 C          3.646442850022       4.307297581607       2.706124529551
 H          4.023243310525       5.285650704847       2.366116796264
 H          4.357890798669       3.924267736121       3.451932353403
 H          2.680504492190       4.483818218009       3.200312021541
 C          4.854436199056       3.294403923785       0.758816221368
 H          5.108204306718       4.288753860168       0.357858747265
 H          4.803372667906       2.588543728700      -0.085943997879
 H          5.669037033129       2.969271260877       1.420757826493
 C          2.460129792483       3.918180664163       0.540876954545
 H          2.718302016984       4.954697432746       0.269253275818
 H          1.448031292228       3.932785280126       0.965123564195
 H          2.439300571086       3.348304935383      -0.402200880910
 C          1.689604765653       1.448893982516       3.222312984121
 C          1.406072307634      -0.055983375559       3.277833182409
 H          0.629048510851      -0.253301861028       4.032948071007
 H          2.306228520769      -0.623859122149       3.559928700048
 H          1.050656485546      -0.436599308581       2.308492606480
 C          2.044609899223       1.931789663382       4.630513471914
 H          2.301487694616       2.998352052604       4.665843988925
 H          2.879201302877       1.357326210001       5.055408490964
 H          1.171169788452       1.781140173104       5.285812289729
 C          0.459788990290       2.192383746495       2.712820833303
 H          0.582429775128       3.283767749066       2.757253013636
 H         -0.406162975364       1.937642456615       3.344374580426
 H          0.199033459811       1.906799154795       1.681284637130
 C         -5.971460726366      -0.400123609359       1.438048941778
 H         -7.008215963965      -0.134453072280       1.692236428912
 C         -5.381413103739      -1.479890613204       2.010747294844
 H         -5.927036093813      -2.103785914962       2.719384744353
 C         -2.677591511008      -1.937927938573       3.018301807245
 C         -2.406439852910      -0.467791603013       3.353585371792
 H         -1.773218049094       0.010536186338       2.591539995166
 H         -1.889625468506      -0.401105365911       4.324957062093
 H         -3.343353903353       0.106008529766       3.428952118606
 C         -3.442823045494      -2.571381613638       4.183031399335
 H         -4.353826123668      -2.005585046466       4.421599504436
 H         -2.799952900778      -2.558082127764       5.078327462089
 H         -3.721083006060      -3.616192686835       3.993582500218
 C         -1.360074364340      -2.678065398489       2.804292216449
 H         -0.794831868908      -2.292181485311       1.939930098377
 H         -1.508256005409      -3.758018109127       2.664261817479
 H         -0.720600034237      -2.547107286382       3.692032621927
 C         -3.905876614907      -3.547400029003       0.584316173962
 C         -4.974185278249      -3.321476294715      -0.491375476212
 H         -5.949832704639      -3.069580933002      -0.053460891894
 H         -5.088568726372      -4.242243635406      -1.085556524982
 H         -4.689293618407      -2.506981603319      -1.176893001689
 C         -2.617719522415      -3.994340603631      -0.105363662890
 H         -2.332914143521      -3.306333331479      -0.915239530874
 H         -2.786977761430      -4.980275476922      -0.568248054160
 H         -1.765590306481      -4.095195001820       0.579212360035
 C         -4.373957468392      -4.627108535824       1.559998876000
 H         -3.592272057121      -4.900968306456       2.282825632236
 H         -4.627637596664      -5.538010623910       0.993452809977
 H         -5.274871023589      -4.325595760809       2.113831313033
 C         -5.979024728743       1.434109525308      -0.055176779598
 H         -7.037605452522       1.581170996403       0.204367992207
 C         -5.362530056014       2.265683470138      -0.929730475563
 H         -5.903442540207       3.092325763209      -1.391514185399
 C         -3.423353562099       1.857029746719      -3.074745906131
 C         -1.997632814638       1.498237900099      -3.483329762442
 H         -1.951522380028       1.397874860086      -4.579852104563
 H         -1.688695387518       0.531962613409      -3.055415887433
 H         -1.257367946572       2.253297012023      -3.187803128259
 C         -4.354789165598       0.711205945607      -3.485781182101
 H         -5.405883901358       0.934877955440      -3.254742414428
 H         -4.086692776361      -0.226169279906      -2.971753039877
 H         -4.265790815146       0.541829038732      -4.570822507226
 C         -3.854024775128       3.152073006564      -3.764309875031
 H         -3.158251727938       3.979245774945      -3.564045506208
 H         -4.865704415364       3.465395242898      -3.468662187614
 H         -3.866426560896       2.992582977804      -4.854799989043
 C         -2.797100357436       3.507872489233      -0.438841639055
 C         -2.774001276159       3.210925243974       1.064275195487
 H         -2.374002184203       4.084347255077       1.605312696936
 H         -2.141006398970       2.340826538252       1.292874678023
 H         -3.784601775965       3.007318160731       1.450246147077
 C         -3.627951312584       4.770031900510      -0.681625978624
 H         -3.124281269028       5.622171591115      -0.196678725715
 H         -4.631321252019       4.683979332305      -0.243136934189
 H         -3.732908372639       5.013357033627      -1.747358535738
 C         -1.377091143141       3.726745005033      -0.942101052530
 H         -1.347412993373       4.048417225792      -1.992778885370
 H         -0.767725634804       2.816081472681      -0.841884644784
 H         -0.895324986988       4.516428224122      -0.342527555454

130
 (2Pt,P)+: [(P2){Pt(PNP)}2]+, 2-A (C1)
 Pt         2.930070221538       0.141708240221      -0.011448373421
 P          0.712546291625      -0.331146860102      -0.148237322478
 P          3.510179317599      -1.542784770909      -1.560362756184
 P          3.012436179837       1.845038753895       1.627255016133
 N          4.951110065702       0.554596053554      -0.148077865030
 C          5.489747857348       1.527832724572       0.637666503285
 H          6.566154637116       1.712485504034       0.520745931219
 C          4.757442783521       2.240828234413       1.525076707488
 H          5.224209855367       3.010224278894       2.139822032792
 C          2.750480805572       1.191245927413       3.375407481273
 C          3.731294664993       0.022818738743       3.519742044738
 H          3.611126805652      -0.426135760546       4.518596535084
 H          4.776273369758       0.345194209292       3.409976789598
 H          3.532759695734      -0.758694617935       2.769500094020
 C          3.072298059839       2.264813094203       4.414992402855
 H          2.359410401846       3.100842536945       4.389382875128
 H          4.088596645535       2.667109390339       4.291514266758
 H          3.017172457304       1.818965189169       5.421422569320
 C          1.332478195886       0.658203019801       3.567305503292
 H          0.562523200838       1.433894364907       3.471603073885
 H          1.247818426490       0.228423485090       4.578749962882
 H          1.104302250879      -0.135845868977       2.842459167667
 C          2.135275069442       3.485600783325       1.281192759711
 C          2.975857287240       4.661094982916       1.787754284512
 H          2.424776353196       5.595069684423       1.591824063376
 H          3.940098861994       4.728467872039       1.266236312807
 H          3.166401870418       4.612620820126       2.869040889294
 C          2.033352249815       3.565711949474      -0.245314508425
 H          1.366632714704       2.788785568799      -0.645307885425
 H          3.018572103976       3.446867938908      -0.722957235198
 H          1.633916917415       4.551759320188      -0.533781592609
 C          0.742881093336       3.558307105683       1.900082570703
 H          0.244285349367       4.473950290574       1.543066541439
 H          0.775960407470       3.611803882813       2.997226964126
 H          0.115122508808       2.704525442660       1.608602200282
 C          5.717064519497      -0.133205367509      -1.037496593694
 H          6.775456108292       0.155225284892      -1.096421325018
 C          5.227653791378      -1.128050772060      -1.818936360239
 H          5.873020824947      -1.666189439295      -2.513440425996
 C          3.488751555712      -3.256043230147      -0.774093088843
 C          2.092749631636      -3.606808135941      -0.261311731011
 H          1.743223049416      -2.871803772347       0.478283944122
 H          2.132443803033      -4.589151736240       0.237426077444
 H          1.341796219208      -3.671313082579      -1.058171249148
 C          3.990741351632      -4.322366745779      -1.746964424901
 H          3.295355534357      -4.488162038777      -2.581744781330
 H          4.091382698525      -5.279824697585      -1.210363916646
 H          4.980149205737      -4.072734344502      -2.158378119526
 C          4.438240792161      -3.165868599035       0.425236242647
 H          4.131334544530      -2.370672645869       1.122496487958
 H          5.473646550122      -2.966605281425       0.116583160976
 H          4.418291177957      -4.122991099494       0.970283224690
 C          2.684567453571      -1.468147854562      -3.250738092793
 C          3.606131545432      -2.032426638785      -4.335309577132
 H          3.091306085442      -1.961841232512      -5.307151439186
 H          3.860138307164      -3.088374118247      -4.173863237553
 H          4.538648245622      -1.456497621698      -4.413826723341
 C          1.347212020937      -2.204617944644      -3.263159967574
 H          0.682248846862      -1.868615636714      -2.452888825438
 H          1.470865478705      -3.293789560212      -3.186302812706
 H          0.834827354582      -1.999944508899      -4.216833712048
 C          2.461299649105       0.024357508269      -3.518289792871
 H          2.081867178607       0.156823554236      -4.544666564089
 H          3.397841118422       0.595949220407      -3.426537625864
 H          1.728310169789       0.457065731994      -2.822277805177
 P         -0.889782336335       0.567333993025       0.611291125803
 Pt        -2.935592685506      -0.121767524523      -0.085781654838
 P         -3.257770482835       1.506597711813      -1.757265619737
 P         -3.237043825822      -1.863965873982       1.466740414054
 N         -4.819241233636      -0.728003684225      -0.713299807721
 C         -5.417884490660      -1.779509437607      -0.092572030867
 H         -6.407258080692      -2.074531009174      -0.468478648661
 C         -4.845682739047      -2.445907233537       0.941645957569
 H         -5.358084515346      -3.281079674270       1.419749826045
 C         -3.448118335950      -1.231907421338       3.229645068967
 C         -4.573047689330      -0.194246960038       3.147295780730
 H         -4.730751423389       0.245878978640       4.144761906630
 H         -5.520160880426      -0.640377324158       2.812987891981
 H         -4.315578197984       0.619825877500       2.451419212189
 C         -3.854868287844      -2.360848639474       4.176911890903
 H         -3.044631144201      -3.087323357530       4.331823374083
 H         -4.745623865753      -2.898987742117       3.820354164637
 H         -4.102734554145      -1.933250923338       5.161972802041
 C         -2.183471106265      -0.540294586083       3.737334168841
 H         -1.330999016879      -1.221959781949       3.844865357870
 H         -2.388760707870      -0.107881318346       4.730023157164
 H         -1.879037484802       0.285035189025       3.075643164467
 C         -2.087270902221      -3.348253384934       1.314840109900
 C         -2.795200597840      -4.638193191101       1.736262383496
 H         -2.090047084508      -5.478422161573       1.628856185240
 H         -3.663051157871      -4.851664879559       1.097102525733
 H         -3.128659487417      -4.620571749565       2.782578544918
 C         -1.750455808959      -3.432123526173      -0.178112499332
 H         -1.153663180557      -2.568501576036      -0.507001462050
 H         -2.662107202144      -3.474913321149      -0.794062475369
 H         -1.169598731251      -4.349297921341      -0.368337024681
 C         -0.810651458265      -3.164920902617       2.132221821350
 H         -0.109981990025      -3.978230735305       1.884563111014
 H         -1.001592989447      -3.219395484176       3.213083043236
 H         -0.309593471162      -2.212520118873       1.908494106025
 C         -5.415345022726      -0.082330169214      -1.751301243794
 H         -6.400149310269      -0.456792131076      -2.062994299421
 C         -4.846112874945       0.974191185393      -2.384562780118
 H         -5.357633631406       1.475857656888      -3.206524974854
 C         -3.516947841298       3.234243264311      -1.050374460696
 C         -2.296618841350       3.693354071068      -0.253744989498
 H         -2.099579238253       3.022230416072       0.594857554786
 H         -2.494890276760       4.696281376360       0.158175465105
 H         -1.381941195804       3.758356034332      -0.856731616627
 C         -3.850943188704       4.243437276249      -2.148612263380
 H         -2.992293688757       4.446144943261      -2.804102274534
 H         -4.139360802126       5.199677933868      -1.682679882482
 H         -4.697061576152       3.914368574831      -2.770048592891
 C         -4.703846049843       3.104457311308      -0.089802977567
 H         -4.514185470424       2.341427622951       0.681658843665
 H         -5.629984603585       2.832938603475      -0.614971835952
 H         -4.863161082008       4.069492795505       0.417131186655
 C         -2.079107608086       1.448039348576      -3.223533143483
 C         -2.747866446551       1.963467552705      -4.499668874544
 H         -2.029295329063       1.881937227272      -5.331413184208
 H         -3.050607301167       3.016315342541      -4.429411334049
 H         -3.628846313190       1.363151663050      -4.766265986011
 C         -0.796788058098       2.229395797842      -2.947824229102
 H         -0.319227680076       1.915878688166      -2.008601880217
 H         -0.969355203598       3.314233759934      -2.912350772456
 H         -0.080688318595       2.040424420991      -3.763629276968
 C         -1.755471781908      -0.039076469996      -3.398963973154
 H         -1.131989109382      -0.171876920201      -4.297920672431
 H         -2.670228031001      -0.637995380845      -3.528290617386
 H         -1.205608292654      -0.435882810912      -2.533495926671

130
 (2Pt,As)+: [(As2){Pt(PNP)}2]+, 2-A (C1)
 Pt         3.076925076318       0.050272634488      -0.017669531956
 As         0.724346005565      -0.325282943514      -0.041991211803
 P          3.492675142237      -1.765276531486      -1.465095332091
 P          3.309543952088       1.870086073589       1.465417353243
 N          5.105365175772       0.337353855879      -0.257258845060
 C          5.727419128861       1.333173747939       0.433303169470
 H          6.807488624096       1.443010439140       0.266962164910
 C          5.069802886737       2.153539851073       1.285617824658
 H          5.600735619672       2.937225382614       1.826031538795
 C          3.056665819900       1.399526911985       3.272303031847
 C          3.998857445549       0.215214460853       3.513515232392
 H          3.866266485330      -0.144950429802       4.546168933144
 H          5.053468548238       0.492674342686       3.377267568245
 H          3.773492163932      -0.619132264524       2.830533506229
 C          3.431767115598       2.554796502376       4.200365869584
 H          2.736331498367       3.401755123232       4.116136314236
 H          4.452967482377       2.919656014486       4.015766045268
 H          3.393747358718       2.203678106892       5.244358761725
 C          1.624339977891       0.940418498029       3.535648738609
 H          0.878279157100       1.724993039775       3.356141616180
 H          1.537389251083       0.633580679066       4.590647054299
 H          1.361370941127       0.074600091829       2.911197650619
 C          2.517035123908       3.515460672369       0.976024035769
 C          3.392919446502       4.692329009938       1.414187456166
 H          2.892163299391       5.629436009949       1.121727813725
 H          4.374860751716       4.674277268944       0.922213012153
 H          3.547326849686       4.727876666371       2.501226597528
 C          2.456208654369       3.483972824574      -0.554630244391
 H          1.770316835381       2.704305889290      -0.915451240800
 H          3.447715830639       3.295226489260      -0.994835033108
 H          2.101271405564       4.459292154400      -0.925846352604
 C          1.113784105826       3.682152732055       1.547894389097
 H          0.656651478989       4.586459935142       1.114447828489
 H          1.119776167335       3.810269127672       2.639425590596
 H          0.462303593106       2.832310218323       1.300540182917
 C          5.796624553367      -0.459452080449      -1.116104598944
 H          6.867270441511      -0.241182602903      -1.229325161355
 C          5.222049333819      -1.476542831081      -1.805311047640
 H          5.810458877340      -2.102164104802      -2.476737334762
 C          3.401339549093      -3.424644592348      -0.573245163888
 C          2.007572618328      -3.665174701520       0.005178226204
 H          1.735550094880      -2.883198679791       0.729565377444
 H          2.005372634898      -4.628502044593       0.541221924550
 H          1.221833968964      -3.711318078937      -0.759050163424
 C          3.807835816656      -4.575078292723      -1.493678905692
 H          3.074177393568      -4.751468127938      -2.292829289725
 H          3.875346329707      -5.502257502640      -0.901588500286
 H          4.793683188995      -4.408350457852      -1.952674351695
 C          4.395954960681      -3.317983177459       0.587629635811
 H          4.159086701594      -2.465242945813       1.243182120578
 H          5.429481778878      -3.198982872713       0.234438392186
 H          4.340843315865      -4.237492322432       1.191847338295
 C          2.618835435497      -1.748883722866      -3.135705256763
 C          3.478548366115      -2.427424973867      -4.205944702773
 H          2.938914960084      -2.392600589778      -5.166158759040
 H          3.685020085230      -3.482463319179      -3.982841848986
 H          4.435509837663      -1.906105287230      -4.346382873084
 C          1.245018364793      -2.412569020898      -3.074440351579
 H          0.612530153249      -1.991213296162      -2.277910213169
 H          1.312450303826      -3.499489828421      -2.927465295812
 H          0.722807181727      -2.242867586246      -4.029736601893
 C          2.466940169984      -0.266096535527      -3.493330696301
 H          2.069494173757      -0.178213660242      -4.517658965225
 H          3.434081621947       0.258816473647      -3.458382700560
 H          1.775088515596       0.249855944851      -2.811499722309
 As        -1.007701333050       0.670238728725       0.886883994319
 Pt        -3.063195530286      -0.042752491273      -0.087882370439
 P         -3.225537886367       1.647880140615      -1.720593754782
 P         -3.486671017959      -1.865118931189       1.337009858226
 N         -4.891204448336      -0.604441459626      -0.893939217004
 C         -5.545879359635      -1.675146457684      -0.371325255048
 H         -6.508157987481      -1.936870249575      -0.832654888908
 C         -5.058871560358      -2.398341947727       0.667771386410
 H         -5.614546839781      -3.247917123382       1.065399937723
 C         -3.824332233017      -1.361107041569       3.122140644637
 C         -4.933172600470      -0.306729987441       3.032577210281
 H         -5.157645937302       0.067311939183       4.044175711133
 H         -5.857330676533      -0.718671383909       2.603561604552
 H         -4.622569313282       0.549184715145       2.412463072570
 C         -4.309073515729      -2.551666858365       3.950104438133
 H         -3.514828671555      -3.292588706187       4.118968724126
 H         -5.168275685101      -3.057308749867       3.485310020194
 H         -4.636133789803      -2.192734420794       4.939452744771
 C         -2.599436910127      -0.726016894702       3.778974684661
 H         -1.749367986818      -1.413566714037       3.868818056968
 H         -2.871156377724      -0.400328186151       4.796168122448
 H         -2.261799857324       0.167284165363       3.231614352422
 C         -2.344560583229      -3.355759505300       1.164544591197
 C         -3.091036830536      -4.660290172944       1.454197868117
 H         -2.389374261306      -5.501732702813       1.333708148120
 H         -3.919931865811      -4.817895001867       0.750437135870
 H         -3.488072744740      -4.707696322690       2.476934513268
 C         -1.914164270559      -3.350894418192      -0.306411886193
 H         -1.290555805868      -2.475917265091      -0.542457035443
 H         -2.784765851308      -3.342616246375      -0.980330297980
 H         -1.330874289755      -4.262059617067      -0.517509302794
 C         -1.120991856089      -3.246316148796       2.071136603073
 H         -0.414791695868      -4.052371800432       1.814975278304
 H         -1.382079419023      -3.369294829233       3.131627853248
 H         -0.594355478072      -2.289577048257       1.944604045817
 C         -5.409030048990       0.106594275547      -1.930200138567
 H         -6.375852515737      -0.233868863126      -2.326013948364
 C         -4.786072696967       1.186861357505      -2.464504270653
 H         -5.235579137774       1.739351302572      -3.290037779632
 C         -3.478723273664       3.373388950742      -1.005302292980
 C         -2.281334128540       3.816804326387      -0.166490348723
 H         -2.115848955988       3.142145517874       0.687233502897
 H         -2.485174132330       4.817946817523       0.247058533049
 H         -1.348266363456       3.879413066990      -0.740217024606
 C         -3.760381338265       4.396525271520      -2.105792684675
 H         -2.875667854539       4.592808221015      -2.727785141964
 H         -4.052648371244       5.352708764330      -1.642166852790
 H         -4.587507373100       4.084409610654      -2.760339633142
 C         -4.699849804268       3.250161248651      -0.087545997896
 H         -4.542477244117       2.484295108864       0.688578479439
 H         -5.607685355535       2.984079563783      -0.646676266841
 H         -4.872622597576       4.215366061695       0.414711117196
 C         -1.966785769224       1.579964389728      -3.123559368965
 C         -2.553805108336       2.125778718150      -4.427166123838
 H         -1.790988241368       2.042688452304      -5.218443844624
 H         -2.841048595189       3.183154720510      -4.358063650555
 H         -3.429412863213       1.546390763896      -4.751112243759
 C         -0.683016559227       2.328567140405      -2.774201570694
 H         -0.269975275653       2.007156109275      -1.807684362120
 H         -0.829798421922       3.417691926097      -2.752220257607
 H          0.075743753612       2.118740593585      -3.545646069591
 C         -1.668440051364       0.088158664117      -3.304061335109
 H         -1.001518169277      -0.047443689536      -4.171029870668
 H         -2.588598681199      -0.487407685083      -3.488983079292
 H         -1.174202945808      -0.334045495086      -2.417177967178

130
 (2Pt,Sb)+: [(Sb2){Pt(PNP)}2]+, 2-A (C1)
 Pt        -3.242662298596      -0.023199565936       0.156915085511
 Pt         3.304251296871       0.056203465318      -0.004553058089
 P         -3.821375383610       1.858805964391      -1.135683081070
 P         -3.205966880163      -1.737708733813       1.771977244250
 P          3.579839000709       1.949757977735       1.379818625344
 P          3.642060461311      -1.901625422531      -1.262310053209
 Sb        -1.233840374438      -0.897777335702      -1.196520053108
 Sb         0.796688171597       0.545417094930      -0.372895737278
 N         -4.945238357819       0.542950174247       1.219531469793
 N          5.311026394389      -0.193537211512       0.412824970016
 C         -5.660238682763       1.621178819801       0.805588791355
 H         -6.558006961851       1.871571534511       1.387769223446
 C         -5.305237486889       2.365280787342      -0.270407208991
 H         -5.902674284864       3.223970782948      -0.576998910518
 C         -2.676179900262       3.357675694383      -1.023197764266
 C         -2.075798816418       3.284969403375       0.384695190961
 H         -1.436065578216       2.398469949668       0.507526857859
 H         -2.861145689107       3.247625952888       1.155324603541
 H         -1.462782122728       4.183205542609       0.566376983855
 C         -1.569936258670       3.317160451655      -2.074234745459
 H         -1.044942682127       2.352171381123      -2.093807145614
 H         -0.822451801502       4.092744351581      -1.838472382337
 H         -1.953137575767       3.530618602629      -3.082165343784
 C         -3.459888752340       4.666569981009      -1.150493918850
 H         -3.982336774875       4.760761156595      -2.111767908021
 H         -2.751856987670       5.508095798239      -1.076723007186
 H         -4.194435683747       4.780220317641      -0.341569279298
 C         -4.380573235941       1.453894734511      -2.891546267272
 C         -5.431374276842       0.351038776418      -2.721299185484
 H         -5.795014460797       0.041671576582      -3.714148053747
 H         -6.291832668090       0.693565882718      -2.129228126187
 H         -5.005207802104      -0.533167146269      -2.221026113791
 C         -5.013529259630       2.673517370126      -3.563205575700
 H         -5.460392198712       2.363645426281      -4.521738986661
 H         -4.273785047370       3.455072338985      -3.787292217629
 H         -5.817225754986       3.113008920111      -2.954827338441
 C         -3.242816730351       0.918391901336      -3.756893865109
 H         -2.787119591769       0.016349203536      -3.319365486724
 H         -2.448387082810       1.653967931310      -3.931982982843
 H         -3.648550847677       0.627625790868      -4.739343131283
 C         -5.335257434773      -0.192382064078       2.291347536927
 H         -6.242544427966       0.140292562282       2.814684744955
 C         -4.659017743988      -1.289781884507       2.714331784838
 H         -5.005202067636      -1.862897467554       3.574756769618
 C         -3.550803197175      -3.471094889850       1.110896732995
 C         -3.712651968339      -4.476966833577       2.251497460575
 H         -4.074856903975      -5.432671887332       1.839222719553
 H         -4.448031650923      -4.143875000335       2.998245425441
 H         -2.761444235465      -4.681994734329       2.762792242642
 C         -4.868157878777      -3.344961084074       0.338075578596
 H         -5.105116174919      -4.311676307566      -0.134312547610
 H         -4.795379727154      -2.584040335680      -0.455516113208
 H         -5.703109623581      -3.067567176480       0.996352511142
 C         -2.465806934619      -3.950051950934       0.148875572837
 H         -2.712600427721      -4.968152053084      -0.193648767499
 H         -1.465882027889      -3.986827353161       0.599410559032
 H         -2.419888562323      -3.320412385903      -0.754322363424
 C         -1.784731236445      -1.666714980298       3.013944709281
 C         -1.473975965469      -0.173621914017       3.159971276686
 H         -0.712594956246      -0.035478483223       3.944500744160
 H         -2.369501370216       0.397652370260       3.449222538902
 H         -1.087853477959       0.252036602196       2.222204945746
 C         -2.208189846740      -2.213049736695       4.379524632016
 H         -2.494872170873      -3.272224332588       4.347789666645
 H         -3.042455789787      -1.637883100032       4.804111981947
 H         -1.356488697293      -2.122982675793       5.073360097805
 C         -0.547172932282      -2.409234572108       2.518917242749
 H         -0.686566497721      -3.499736810186       2.519809587386
 H          0.297207599619      -2.189785207258       3.192630521143
 H         -0.249098911978      -2.090045888350       1.509607547183
 C          5.928204182128       0.669540819497       1.262410056114
 H          6.991414617675       0.480097050609       1.464085693969
 C          5.291409691078       1.716735063484       1.842093154835
 H          5.824072394945       2.394741614198       2.509169207493
 C          2.612727418782       1.938188463759       3.002547934336
 C          2.474489756047       0.457048775385       3.371741895975
 H          1.834930493833      -0.083413132631       2.658272759088
 H          2.022946313903       0.372247208511       4.373766262187
 H          3.453944099955      -0.044983968603       3.397633483947
 C          3.394136815278       2.647478269217       4.112129049082
 H          4.355103372853       2.152659129496       4.308970471560
 H          2.803304644561       2.606321503015       5.041521693458
 H          3.585450073865       3.705715253892       3.891091805211
 C          1.230604756581       2.570737874462       2.860573388660
 H          0.649376473550       2.130626478550       2.034692088712
 H          1.283014388667       3.657559834185       2.705820941826
 H          0.658973747848       2.398532487548       3.786754196611
 C          3.530264308369       3.606341223695       0.473630526149
 C          4.564611235516       3.474013670298      -0.649719727852
 H          5.582342943128       3.341948327232      -0.257324242608
 H          4.547023598607       4.388172261710      -1.264350744929
 H          4.337856583806       2.617499192238      -1.304522873287
 C          2.166501771796       3.884788368261      -0.157598170991
 H          1.915027580646       3.133974718805      -0.921418212036
 H          2.204268587369       4.863193289168      -0.664033855273
 H          1.346339604102       3.922464707390       0.570673375323
 C          3.921257514728       4.753839876475       1.405212431021
 H          3.154152690920       4.951901817864       2.167245535769
 H          4.036372659847       5.674922584133       0.811006746650
 H          4.880242397864       4.570297881602       1.911491377644
 C          5.991892539790      -1.220200894333      -0.166770683099
 H          7.061919743862      -1.293625174842       0.070317108512
 C          5.401391024307      -2.113458965670      -0.994923217005
 H          5.976913985576      -2.921170389676      -1.447392266138
 C          3.435527006626      -1.712994229756      -3.123406088587
 C          1.997745095363      -1.368318827867      -3.502200513668
 H          1.938241780099      -1.232645773543      -4.594219179326
 H          1.675495546510      -0.424544694426      -3.037369110220
 H          1.276556108326      -2.148546498038      -3.226412294164
 C          4.338121450911      -0.533201440780      -3.501427881670
 H          5.397003935556      -0.743215388166      -3.295026666061
 H          4.056992501057       0.377440091612      -2.948430082897
 H          4.229346583707      -0.326312131014      -4.578053575618
 C          3.888477990165      -2.972816730761      -3.861892776027
 H          3.212906073026      -3.822284424416      -3.687538469726
 H          4.909658650363      -3.273788254638      -3.585713977979
 H          3.888263304827      -2.772963694697      -4.945664111716
 C          2.878506863581      -3.477695706319      -0.546822126580
 C          2.846260040677      -3.240782285740       0.966793235380
 H          2.487268989792      -4.152946492143       1.471040958659
 H          2.176282059375      -2.409935182584       1.230825237604
 H          3.847790620606      -3.008285862138       1.360140098589
 C          3.755671280572      -4.697860387798      -0.837908469029
 H          3.280412179418      -5.586407400490      -0.391504141885
 H          4.753511214284      -4.596346275737      -0.389841589570
 H          3.873323467430      -4.893394614005      -1.912077894624
 C          1.465589736545      -3.726455478453      -1.060601052692
 H          1.449043292565      -4.006524162837      -2.123410476999
 H          0.816658327909      -2.849600833720      -0.921511067583
 H          1.019520675511      -4.561048913390      -0.495210872222

130
 (2Pt,Bi)+: [(Bi2){Pt(PNP)}2]+, 2-A (C1)
 Pt        -3.294929242026       0.034614109967       0.325004872899
 Pt         3.377076896771      -0.006302817194       0.026725159971
 P         -4.004459082868       1.756208581449      -1.107881147637
 P         -3.155764793357      -1.541848817043       2.064012119094
 P          3.780371983704       1.852962914424       1.427404528321
 P          3.602377633541      -1.993462423757      -1.207517294901
 Bi        -1.249654998863      -0.929424656357      -1.064072714533
 Bi         0.908816825264       0.875184247251      -0.593112986267
 N         -4.966476338965       0.653105505962       1.418481914120
 N          5.346501732184      -0.438467543615       0.529692990824
 C         -5.732148140312       1.668538416687       0.943474353293
 H         -6.605689400608       1.953713230746       1.546321297463
 C         -5.454324103291       2.312228601805      -0.217154524841
 H         -6.090490706125       3.122684280871      -0.573293481015
 C         -2.903372904519       3.285818617338      -1.221713920881
 C         -2.221015129996       3.378141719457       0.147242802306
 H         -1.567146312356       2.513470433748       0.335306947192
 H         -2.961497066190       3.424144427850       0.960587280188
 H         -1.608950883835       4.294005344498       0.190003975340
 C         -1.862405840772       3.156985637677      -2.329683593115
 H         -1.315482436205       2.204537294058      -2.284558345597
 H         -1.117701488671       3.962812353464      -2.222974141854
 H         -2.310427808622       3.255752968946      -3.328669869272
 C         -3.730883520422       4.555647107750      -1.438446435057
 H         -4.309274771272       4.535639223703      -2.371652884916
 H         -3.045377004717       5.416870922503      -1.494049115854
 H         -4.421764161711       4.736275834446      -0.603682708061
 C         -4.641817520571       1.152232725870      -2.778329390896
 C         -5.666080149220       0.064161669326      -2.437801744197
 H         -6.063474781633      -0.363904635185      -3.371906542840
 H         -6.507930410829       0.463096932793      -1.854672284624
 H         -5.204879670150      -0.749440719832      -1.855449684832
 C         -5.324194329838       2.282879876668      -3.549924090131
 H         -5.813698197202       1.863777752066      -4.443898423567
 H         -4.608644865286       3.041827437917      -3.896832510054
 H         -6.103129656014       2.780070034856      -2.953773665873
 C         -3.538322480186       0.533145158041      -3.632423039367
 H         -3.066205450987      -0.322994365060      -3.123497283422
 H         -2.754485182064       1.246309236313      -3.915477512943
 H         -3.981618788758       0.142146084958      -4.562455694420
 C         -5.279212771835       0.012929927414       2.572365643248
 H         -6.163866690346       0.374739255375       3.114997730809
 C         -4.553949129112      -1.028482140981       3.053409536516
 H         -4.837551924094      -1.527922027080       3.980154046125
 C         -3.528022198670      -3.321740909171       1.554934728263
 C         -3.595668417014      -4.244430114265       2.772406643226
 H         -3.983624671426      -5.226797026973       2.457766279636
 H         -4.272994677550      -3.859208011485       3.548444109945
 H         -2.606817960153      -4.413371850621       3.221801489658
 C         -4.898826230398      -3.261494754794       0.872509360140
 H         -5.152308854958      -4.259573069576       0.480720498697
 H         -4.895005441102      -2.552228664211       0.029404814120
 H         -5.689228450014      -2.952665418845       1.570403546945
 C         -2.510584425553      -3.861039173995       0.551691335616
 H         -2.757181302239      -4.909056836891       0.315907973918
 H         -1.477367421088      -3.843880646657       0.922559484664
 H         -2.554678494016      -3.309313690413      -0.400904266710
 C         -1.663787226998      -1.373975458810       3.206289104494
 C         -1.379810993013       0.131246628082       3.245494851933
 H         -0.585811217517       0.332162601725       3.981551480147
 H         -2.273346514702       0.700774347004       3.543986513440
 H         -1.049665217066       0.506046800498       2.265378039781
 C         -1.984503010754      -1.846895056494       4.626400232667
 H         -2.232828269803      -2.914635502792       4.678477917264
 H         -2.812401883338      -1.273413808244       5.065585704229
 H         -1.097353182032      -1.684132273355       5.259868213737
 C         -0.445899724468      -2.120279340489       2.672858448436
 H         -0.570716650120      -3.211532578153       2.713540543786
 H          0.431172093010      -1.871140781220       3.290881954488
 H         -0.200475189971      -1.828381220304       1.639081424742
 C          5.993620773030       0.346116353869       1.428856324225
 H          7.024192774725       0.058607667855       1.679552835073
 C          5.422905045165       1.435715237335       1.999332262680
 H          5.978817055508       2.052470443165       2.705715732274
 C          2.726402838995       1.961108487939       2.990587477757
 C          2.434160950458       0.502627740969       3.357115864707
 H          1.802151190434       0.014415762407       2.601064312859
 H          1.911712352433       0.466132161944       4.327104364584
 H          3.363126295791      -0.080917551848       3.450290446828
 C          3.497628932059       2.607691448356       4.144452027286
 H          4.400141453596       2.034592804876       4.397338703930
 H          2.852186447671       2.619595810359       5.037789404845
 H          3.789738393334       3.644988552847       3.936628197028
 C          1.420309579262       2.716291986938       2.759083788070
 H          0.846848527992       2.317503175296       1.905811301594
 H          1.584003651742       3.790026685012       2.591230507540
 H          0.780274804417       2.617394424243       3.650533868172
 C          3.995753978673       3.509420678312       0.539013973307
 C          5.079613966143       3.255522890369      -0.514681992233
 H          6.047696986120       3.010799737481      -0.056636538340
 H          5.205957902039       4.163159547361      -1.126389420748
 H          4.800633499940       2.426698601166      -1.184940866188
 C          2.725339958465       3.958898161239      -0.180422716600
 H          2.457296140592       3.266088240841      -0.991579512396
 H          2.909271585251       4.941580333058      -0.644563544021
 H          1.858466803694       4.067281162673       0.484449282157
 C          4.459632217725       4.598814772873       1.505802265048
 H          3.668314576998       4.896503184434       2.208397919715
 H          4.736736589401       5.495841604956       0.928386815817
 H          5.345774149522       4.295412478479       2.082092516507
 C          5.974038827938      -1.485983747225      -0.068667578947
 H          7.030015526230      -1.641356413542       0.192030518122
 C          5.347550230972      -2.306606564587      -0.944567918061
 H          5.877330462828      -3.138736593630      -1.408545699252
 C          3.399492659588      -1.857317213367      -3.074018573463
 C          1.977652190557      -1.468353805727      -3.467973078289
 H          1.922500830033      -1.367427646258      -4.563985738070
 H          1.695819436544      -0.494989616333      -3.037632949974
 H          1.224003456567      -2.206941633520      -3.164555084986
 C          4.349499817922      -0.727469974978      -3.486896248911
 H          5.398393753345      -0.975275499866      -3.271259296379
 H          4.106605815155       0.209483198121      -2.960155109418
 H          4.250693055589      -0.547954632408      -4.569477686117
 C          3.798297649513      -3.156552628681      -3.774669050228
 H          3.086596989051      -3.970439439144      -3.576067636693
 H          4.805061127649      -3.493279530717      -3.487947006005
 H          3.807252132007      -2.989426241134      -4.863959650522
 C          2.774839111359      -3.518244891597      -0.444368450523
 C          2.772928041054      -3.240073911501       1.062384401367
 H          2.364664668916      -4.114802153067       1.595051076561
 H          2.159563665084      -2.361076445040       1.308261337903
 H          3.790708492867      -3.058393992280       1.439687867780
 C          3.584079600343      -4.789467718009      -0.711782117482
 H          3.072494441191      -5.639189148311      -0.231010570831
 H          4.593140621796      -4.724713264026      -0.282871394760
 H          3.673624156506      -5.022725157123      -1.781074093067
 C          1.346256463195      -3.711332266783      -0.932722617058
 H          1.297730038392      -4.016364851937      -1.987646729349
 H          0.751986322739      -2.793914998559      -0.810308772824
 H          0.861334746015      -4.503155919398      -0.338569430812


####################################################################
Diaryldipnictenes [(Pn2){C6H3-2,6-Mes2}2]

100
 (2Ar,P): [(P2){C6H3-2,6-Mes2}2], 1-A (C1)
 P         -0.053298645403       0.880018648995       0.502863329300
 P         -0.053239992228      -0.880012278185      -0.502865625780
 C         -0.018442803672       2.098759592023      -0.884134233102
 C          0.117631355162       4.253906944888      -2.679404054724
 C          1.036718910201       3.033815440860      -0.806435699798
 C         -0.988631686830       2.227958008111      -1.900092570765
 C         -0.903621091080       3.314936530083      -2.780253075157
 C          1.095057885805       4.104742556123      -1.699699454235
 H         -1.666039599193       3.414529484685      -3.557243551750
 H          1.923865161961       4.813466470274      -1.625101988243
 H          0.157760730590       5.096413570769      -3.373937381382
 C         -0.018357952985      -2.098763503961       0.884121261503
 C          0.117757269951      -4.253932974959       2.679362607226
 C          1.036821257635      -3.033798978963       0.806410115106
 C         -0.988541384135      -2.227991964245       1.900081326767
 C         -0.903510954646      -3.314981323221       2.780226327356
 C          1.095180319910      -4.104737132562       1.699659409284
 H         -1.665925770396      -3.414597143807       3.557217453502
 H          1.924000824518      -4.813444552137       1.625051986615
 H          0.157902367011      -5.096448606122       3.373884120338
 C          2.132314255340      -2.818142981500      -0.181563118361
 C          4.225737618483      -2.378101920984      -2.005706771563
 C          2.063571986074      -3.376311220638      -1.471343577624
 C          3.244243357929      -2.042268760878       0.204157111300
 C          4.276552915216      -1.847799305797      -0.714202641770
 C          3.111146859750      -3.139539966065      -2.363943557096
 H          5.146133460257      -1.257006179231      -0.411277478018
 H          3.054493964995      -3.565732401272      -3.370044326461
 C         -2.109992104010      -1.267664646977       2.102179377307
 C         -4.288387550335       0.439359407077       2.612602789638
 C         -2.018453032663      -0.300178725081       3.124073338027
 C         -3.280812231942      -1.381975146711       1.336212491531
 C         -4.356092486002      -0.533005465498       1.616653320779
 C         -3.104865240662       0.544636812200       3.350132247416
 H         -5.274459632510      -0.639329800573       1.033382414713
 H         -3.027052622312       1.304680407195       4.133658797649
 C          2.132213083140       2.818192292135       0.181543309521
 C          4.225634295708       2.378206646406       2.005702817598
 C          3.244158941219       2.042335128228      -0.204163725866
 C          2.063453234833       3.376371377133       1.471318238318
 C          3.111027837148       3.139627964035       2.363926176307
 C          4.276466581154       1.847892860754       0.714203801433
 H          3.054361825541       3.565829007103       3.370022609024
 H          5.146059151535       1.257112239133       0.411289026180
 C         -2.110069858002       1.267611502666      -2.102169379438
 C         -4.288447913375      -0.439446516446      -2.612554822748
 C         -2.018528682293       0.300117619880      -3.124055677534
 C         -3.280883534592       1.381912670487      -1.336190951924
 C         -4.356155389777       0.532926094246      -1.616613222791
 C         -3.104931769773      -0.544714797723      -3.350095341454
 H         -5.274518169209       0.639243524236      -1.033333987367
 H         -3.027117193214      -1.304764209823      -4.133615933962
 C          3.299235278227      -1.411240564413       1.563863829741
 H          2.554392244699      -0.600248783618       1.641878831519
 H          4.286195057888      -0.971249808881       1.758470199004
 H          3.070870560707      -2.134377039989       2.360281570649
 C          0.864258229696      -4.175340535400      -1.887798206027
 H         -0.034421436478      -3.535787257827      -1.918647123801
 H          0.649664541296      -4.986523494884      -1.175905730484
 H          1.002773051687      -4.613737647563      -2.885689120895
 C          5.325317602619      -2.102015875260      -2.989403409972
 H          5.338400832847      -2.842303251734      -3.802008510112
 H          6.312553062563      -2.107362128689      -2.503762506444
 H          5.196109210427      -1.108509278490      -3.451667330758
 C         -3.372250716025      -2.381678302504       0.222186874076
 H         -4.408038411394      -2.495679493642      -0.125422370418
 H         -2.990291527221      -3.367595751673       0.526098499137
 H         -2.772041035971      -2.050531521470      -0.643355426170
 C         -5.443195985764       1.358819378745       2.885519005446
 H         -6.303154812126       1.128516553931       2.240731873086
 H         -5.163300028643       2.410297409929       2.710257419386
 H         -5.776823704150       1.285509292625       3.932794875045
 C         -0.769165340194      -0.165425910597       3.945945584128
 H         -0.550232689663      -1.086179856906       4.507949992348
 H         -0.856593362822       0.662494126802       4.663088893344
 H          0.104481754033       0.031043561755       3.304201377464
 C          5.325214606359       2.102150311527       2.989407433623
 H          5.196040888480       1.108631926995       3.451655631331
 H          5.338259888756       2.842426933534       3.802022865383
 H          6.312455119149       2.107542480086       2.503777073395
 C          3.299169813322       1.411295041420      -1.563863962924
 H          2.554343078715       0.600287573960      -1.641874386056
 H          4.286138854622       0.971321307176      -1.758461407671
 H          3.070794079451       2.134419118973      -2.360289789152
 C          0.864122177015       4.175382071122       1.887759115987
 H         -0.034544718862       3.535810935138       1.918614373362
 H          0.649513874605       4.986551207334       1.175855279844
 H          1.002625583868       4.613795166906       2.885644646246
 C         -3.372325554851       2.381626045841      -0.222174486646
 H         -4.408111640337       2.495615332139       0.125443838126
 H         -2.990384491525       3.367546188266      -0.526100386034
 H         -2.772102142132       2.050497792687       0.643365522915
 C         -5.443247266506      -1.358923604687      -2.885451645344
 H         -6.303198522494      -1.128633932020      -2.240649746551
 H         -5.163332664052      -2.410397556146      -2.710195825855
 H         -5.776894162033      -1.285617689811      -3.932721713723
 C         -0.769249559611       0.165376845652      -3.945943021753
 H         -0.550348821675       1.086123390609      -4.507972165677
 H         -0.856668054270      -0.662561397631      -4.663066439581
 H          0.104412113915      -0.031055879882      -3.304207900644

100
 (2Ar,As): [(As2){C6H3-2,6-Mes2}2], 1-A (C1)
 As        -0.044302950827       0.826560722631       0.751647561472
 As        -0.041431318197      -0.826422414292      -0.751627163291
 C          0.017180385687       2.362049249363      -0.477322675616
 C          0.221307497262       4.757680051129      -1.926325476711
 C          1.140856923916       3.197961248347      -0.322367377632
 C         -1.000366056869       2.722723467957      -1.382337847035
 C         -0.879135656970       3.923858803165      -2.094338332444
 C          1.234092272988       4.389813933281      -1.045737873901
 H         -1.677424913384       4.201197392992      -2.787738687172
 H          2.115714596493       5.022658339393      -0.914134596940
 H          0.291193159605       5.693006215434      -2.486783395619
 C          0.021373418656      -2.362357918874       0.476670113600
 C          0.227470721492      -4.758866081015       1.923984822197
 C          1.145851917666      -3.197114567588       0.321332651240
 C         -0.995916012723      -2.724557831361       1.381410612354
 C         -0.873735147498      -3.926136151453       2.092475299653
 C          1.240076113437      -4.389400541316       1.043878515652
 H         -1.671846401156      -4.204682055445       2.785597075688
 H          2.122331586040      -5.021305307189       0.912001393100
 H          0.298109489439      -5.694553135695       2.483745811415
 C          2.262402845125      -2.787040941516      -0.577491743390
 C          4.400340590749      -2.031226339757      -2.241378314489
 C          2.260893300589      -3.163856366608      -1.934458031591
 C          3.333001396882      -2.041726881053      -0.044836288850
 C          4.388183674766      -1.688378962883      -0.887812702012
 C          3.327187873064      -2.770275755331      -2.744899957839
 H          5.227547019200      -1.124350025457      -0.471225847245
 H          3.321646757951      -3.055811675708      -3.801109260815
 C         -2.207903123266      -1.895303960006       1.633456614760
 C         -4.548669731895      -0.440809876885       2.212157308252
 C         -2.285224103918      -1.128682729419       2.814789018649
 C         -3.293750892018      -1.935038141943       0.744342510544
 C         -4.452395361059      -1.219446982032       1.060984052541
 C         -3.447493646958      -0.402433578568       3.073346779805
 H         -5.304935348897      -1.274000691463       0.378988815424
 H         -3.499595673639       0.202739152267       3.983752132864
 C          2.257520234313       2.789561176748       0.577075217317
 C          4.395533072716       2.036794735753       2.242239385972
 C          3.329190247278       2.045204023042       0.045199378829
 C          2.255024409006       3.167003475112       1.933859279568
 C          3.321394228445       2.774941066442       2.744952846437
 C          4.384354309538       1.693350562747       0.888804964774
 H          3.315085459374       3.060975512793       3.801022754732
 H          5.224501397057       1.130024030582       0.472856301311
 C         -2.211829102300       1.892439060653      -1.633558201816
 C         -4.551917602083       0.436230494403      -2.210715932729
 C         -2.289063261767       1.125108487990      -2.814427565309
 C         -3.297447719631       1.932040064347      -0.744130413577
 C         -4.455752542599       1.215569196468      -1.060003055602
 C         -3.450995506093       0.398039207520      -3.072224898353
 H         -5.308109466869       1.269977383143      -0.377756324073
 H         -3.503026908756      -0.207680509689      -3.982271645311
 C          3.325431419548      -1.612103875699       1.391777288879
 H          2.571812009814      -0.821076244334       1.551741709965
 H          4.299313548451      -1.201890756337       1.689761443745
 H          3.068423771190      -2.441851656900       2.065916483741
 C          1.120021877240      -3.958132583957      -2.500057691500
 H          0.177556075589      -3.387850400708      -2.445958351329
 H          0.955629558085      -4.887370620343      -1.933613987257
 H          1.298564531880      -4.218500722333      -3.552362644249
 C          5.520248361023      -1.585596168462      -3.135816930396
 H          5.644161645011      -2.257902451238      -3.997004961428
 H          6.476610172068      -1.540552700867      -2.594271303186
 H          5.323746359449      -0.575797997751      -3.535049259258
 C         -3.221394490781      -2.703160315040      -0.542936135619
 H         -4.225492057888      -2.975560836301      -0.898053347737
 H         -2.623918030272      -3.620527223739      -0.444798611879
 H         -2.753439780090      -2.085418949329      -1.330092935159
 C         -5.786571973320       0.352515159160       2.514215840170
 H         -6.620435632228       0.064126217267       1.858415548789
 H         -5.608476202467       1.431500803604       2.372229683945
 H         -6.110766057205       0.215484684638       3.557262563887
 C         -1.139229820488      -1.089463356845       3.785563585600
 H         -1.003995371435      -2.059072446079       4.290292236100
 H         -1.304035331879      -0.325119330434       4.557708098313
 H         -0.188548866110      -0.864208765091       3.278803475791
 C          5.515472778578       1.592625949981       3.137363022500
 H          5.319768742114       0.582777853237       3.536865965406
 H          5.638314593689       2.265361314148       3.998370890656
 H          6.472128286807       1.548321742871       2.596280131660
 C          3.322733311311       1.615017662597      -1.391237522211
 H          2.569979200634       0.823164108571      -1.551251687623
 H          4.297153608245       1.205648115872      -1.688600890453
 H          3.065190829088       2.444243211759      -2.065814440680
 C          1.113110738889       3.960415797120       2.498579262295
 H          0.171110474152       3.389439901710       2.443799135201
 H          0.948442725910       4.889511889980       1.931974736042
 H          1.290678531836       4.220978083292       3.551000666581
 C         -3.225235448101       2.701067712994       0.542623497364
 H         -4.229418606484       2.973036643236       0.897827653847
 H         -2.628426386629       3.618783985426       0.443679003806
 H         -2.756599057819       2.084220695914       1.330080101515
 C         -5.789402672243      -0.358079252895      -2.511887539478
 H         -6.623381527502      -0.069499373885      -1.856317655775
 H         -5.610713545641      -1.436829531954      -2.368813845851
 H         -6.113736937288      -0.222309419923      -3.555053374954
 C         -1.143426142467       1.086090192287      -3.785630875455
 H         -1.009890934969       2.055142198217      -4.291903464143
 H         -1.307467057333       0.320366978490      -4.556574371023
 H         -0.192190586156       0.863002489589      -3.278982976747

100
 (2Ar,Sb): [(Sb2){C6H3-2,6-Mes2}2], 1-A (C1)
 Sb         0.876987462364       0.367396837574       0.737798412693
 Sb        -1.121435744200      -0.437728822305      -0.767852638709
 C          1.385503648706       2.327191434954      -0.080889415735
 C          2.306126573560       4.902502717951      -0.749716002904
 C          2.728598612410       2.697156443624       0.154237722186
 C          0.519047508161       3.251637622100      -0.698666502616
 C          0.991257062381       4.532723968232      -1.014151668330
 C          3.176865821535       3.978588692022      -0.180053887970
 H          0.305160784565       5.241969166575      -1.485238301392
 H          4.221363927197       4.241778083271       0.007626270607
 H          2.655604450465       5.906577330469      -1.001941103061
 C         -1.258793804881      -2.312244144589       0.371078205795
 C         -1.623222402162      -4.689450481622       1.811327697783
 C         -0.359603964696      -3.383679839170       0.202180643140
 C         -2.349167375391      -2.447473113159       1.248111450816
 C         -2.521331297585      -3.636809115968       1.966024082121
 C         -0.551493051336      -4.562955034284       0.931181320311
 H         -3.371972406197      -3.730458530349       2.646761842530
 H          0.151362971715      -5.389489317726       0.797007773239
 H         -1.762867603252      -5.615703850975       2.373987520806
 C          0.780014581592      -3.259042906448      -0.748565996817
 C          2.877304985704      -2.807859504450      -2.576553976807
 C          0.535118013944      -3.335369011660      -2.135457090987
 C          2.080519145784      -3.013521749368      -0.275278622993
 C          3.103573611778      -2.784694556103      -1.200695458659
 C          1.586600570584      -3.102667076413      -3.023409709104
 H          4.108144680769      -2.570134474575      -0.826748343785
 H          1.391173720588      -3.158944204855      -4.098775444975
 C         -3.335656249613      -1.336973110643       1.395965039877
 C         -5.219658862909       0.741362116441       1.663337718093
 C         -3.195503363541      -0.390186173427       2.429762235922
 C         -4.425709616643      -1.254053759844       0.504209913355
 C         -5.346696026356      -0.216566237227       0.654637815364
 C         -4.136195176076       0.637665345718       2.536637792300
 H         -6.190368280540      -0.154802435036      -0.039076294583
 H         -4.018421040998       1.377135652406       3.334532949068
 C          3.690973159429       1.710688220422       0.727279547928
 C          5.465832373662      -0.194057444940       1.801291151556
 C          4.344184589207       0.800658519144      -0.127757328902
 C          3.936320098855       1.682380408808       2.113550932369
 C          4.813831142459       0.725066901300       2.626520656147
 C          5.226048612309      -0.129604592789       0.426745815932
 H          4.992715207919       0.696822324749       3.705514429951
 H          5.744530514111      -0.825738859499      -0.239649856415
 C         -0.875407219184       2.913431383919      -1.097618150930
 C         -3.499018350194       2.301205495267      -1.920655120714
 C         -1.125422290972       2.545314359682      -2.434911398416
 C         -1.934822967871       2.988887733403      -0.175033462230
 C         -3.227200614512       2.675769358915      -0.602650946056
 C         -2.435308114854       2.252575860389      -2.823376181233
 H         -4.044570222789       2.718913399244       0.120214332017
 H         -2.623948341950       1.955756991923      -3.859429612323
 C          2.397919561657      -2.989553925589       1.193264150530
 H          1.549331003643      -2.633151578744       1.792721267646
 H          3.258764023528      -2.335598678012       1.396195579871
 H          2.645936207051      -4.000866206216       1.557801797949
 C         -0.829750836149      -3.682715182680      -2.661947039862
 H         -1.544692064931      -2.854325772877      -2.526720960546
 H         -1.253399457408      -4.550179927794      -2.134403608068
 H         -0.789297519467      -3.911535685884      -3.735919531128
 C          3.979625431788      -2.516952148657      -3.553202734605
 H          3.993553179542      -3.248455354226      -4.375606120458
 H          4.964985910328      -2.533468040999      -3.066070239357
 H          3.850708539067      -1.520969520300      -4.008296861999
 C         -4.591529628823      -2.262527568779      -0.595757823792
 H         -5.524839208311      -2.094297872208      -1.150716394418
 H         -4.599377150568      -3.290179661542      -0.202147871638
 H         -3.755611685338      -2.212583772077      -1.312766103993
 C         -6.236599000765       1.834908742131       1.819399329263
 H         -6.664712511515       2.129735607108       0.849732294936
 H         -5.800133305681       2.729254146235       2.287968158098
 H         -7.074536763764       1.508245019396       2.457899584501
 C         -2.046765058018      -0.467476377128       3.387761743255
 H         -1.947262271281      -1.471386260196       3.825692232340
 H         -2.156249938067       0.262308308659       4.201773832376
 H         -1.093991327671      -0.255554403637       2.869891918305
 C          6.375024214121      -1.242391562165       2.374173847902
 H          5.834582446287      -2.193225152913       2.519595415531
 H          6.775205826622      -0.940846488026       3.352690302192
 H          7.223094346210      -1.450956266457       1.705286593410
 C          4.076078347851       0.803853864969      -1.604700053926
 H          3.076173953873       0.388629807936      -1.818406181325
 H          4.811781503175       0.188888911362      -2.140721069527
 H          4.096479420895       1.821716033458      -2.020404628665
 C          3.232976533878       2.642019952580       3.028443070941
 H          2.139988522825       2.505285079004       2.976992291096
 H          3.427561092498       3.687667593963       2.745847900727
 H          3.545623273958       2.499555289814       4.071943538230
 C         -1.677538011588       3.357385405920       1.254211516566
 H         -2.617475511817       3.527292878065       1.796793583437
 H         -1.049079502670       4.256641085369       1.336475894956
 H         -1.137511279426       2.542456735796       1.768606294869
 C         -4.884381028525       1.910423018858      -2.343185663191
 H         -5.647757186025       2.364836724548      -1.695445279630
 H         -5.011313884968       0.816741298722      -2.280559619335
 H         -5.090683048909       2.207397389518      -3.382057246454
 C          0.002576850706       2.431141810636      -3.420429269454
 H          0.496254965362       3.400459697109      -3.589119373958
 H         -0.355338273764       2.053311001888      -4.387994301100
 H          0.781311252279       1.746119418162      -3.048593083035

100
 (2Ar,Bi): [(Bi2){C6H3-2,6-Mes2}2], 1-A (C1)
 Bi         0.321268025224      -0.997051269679       0.917842690760
 Bi        -0.039782337937       1.035440625777      -0.935549167237
 C          0.338066820560      -2.694225358911      -0.629778535491
 C          0.310205426141      -4.990094481764      -2.242730029284
 C         -0.715120677819      -3.621085083340      -0.528434054849
 C          1.363153311739      -2.906823823158      -1.568750828066
 C          1.338912298823      -4.059973587255      -2.364234942814
 C         -0.720768209986      -4.765227118880      -1.334251465992
 H          2.142325550413      -4.219858121627      -3.088642854354
 H         -1.546456748616      -5.476732955313      -1.245381437199
 H          0.306726400983      -5.887596144405      -2.866039028674
 C         -0.403401886910       2.708524676275       0.591277265395
 C         -0.946027605668       4.983671336346       2.141789122960
 C         -1.644766294836       3.361931202052       0.484883839014
 C          0.549959754687       3.174645327596       1.514160099949
 C          0.268428288801       4.316389488243       2.275821848571
 C         -1.906874986029       4.497948913158       1.258956322781
 H          1.018028062401       4.675777020840       2.986245365096
 H         -2.876977865321       4.994259503511       1.167020287973
 H         -1.149706677774       5.875935963703       2.738787765520
 C         -2.692655863621       2.809975872050      -0.421728535021
 C         -4.619333220462       1.692193944854      -2.144298996400
 C         -2.805046288199       3.275241415582      -1.746627143651
 C         -3.559412275426       1.804954723303       0.054085622789
 C         -4.509574354296       1.269403031481      -0.818148434733
 C         -3.762623561197       2.703051857310      -2.586537209054
 H         -5.186967913562       0.495184857017      -0.446219628464
 H         -3.840756873648       3.058197533123      -3.618511089105
 C          1.816000119439       2.428172158848       1.755799469523
 C          4.140085638305       0.904252052544       2.222865108721
 C          1.875605256390       1.554387719863       2.862391851221
 C          2.920735301286       2.556267672242       0.899818260310
 C          4.067196938320       1.795496028983       1.155429241720
 C          3.030056555936       0.799595264913       3.068341902201
 H          4.929573519982       1.904971989643       0.492415708504
 H          3.067063724015       0.111516095340       3.918639778217
 C         -1.838159114911      -3.357689056762       0.417252446581
 C         -3.917476922299      -2.767429181103       2.221980875650
 C         -2.948373682884      -2.604062492434      -0.014694218070
 C         -1.780508816457      -3.842532587817       1.738917640777
 C         -2.818902498539      -3.532954723324       2.619736990538
 C         -3.968289587448      -2.326767679108       0.898032860063
 H         -2.766900448896      -3.901287576534       3.648729887975
 H         -4.831348614984      -1.745758922449       0.560519189435
 C          2.438015776872      -1.896542304612      -1.773775767291
 C          4.389535636163       0.101364534080      -2.146687211649
 C          2.320481501573      -0.989139313576      -2.846534204013
 C          3.538559922875      -1.822192274346      -0.905269311189
 C          4.498698534367      -0.825975067716      -1.112716562757
 C          3.289740285687       0.001396186000      -3.005367707119
 H          5.360212558766      -0.777262622816      -0.441041793315
 H          3.187386610700       0.713361917499      -3.830345655884
 C         -3.446262906560       1.291479339079       1.458485531536
 H         -2.566933185379       0.629445192758       1.554824349789
 H         -4.330399801850       0.703140777322       1.739070008861
 H         -3.316354840258       2.107519481624       2.183527725727
 C         -1.893718654001       4.357008772187      -2.250523522046
 H         -0.836242828371       4.054772071945      -2.176325549827
 H         -1.992778274286       5.276419004293      -1.653352559372
 H         -2.107053174444       4.600769930317      -3.300365732318
 C         -5.611221546565       1.054253347420      -3.073001295005
 H         -5.869184589980       1.718622370217      -3.910180870809
 H         -6.540374116151       0.785423327627      -2.548941009005
 H         -5.201241712935       0.125538390323      -3.505165120041
 C          2.896088398081       3.475697512774      -0.288775579593
 H          3.876076241559       3.953695223472      -0.436029386782
 H          2.137267531719       4.262714055359      -0.184038934910
 H          2.666597353357       2.914188462236      -1.210653215348
 C          5.365705278277       0.072230219503       2.464676807118
 H          6.208639569758       0.406023124270       1.843075416753
 H          5.175888181199      -0.987527124023       2.229042386956
 H          5.681794059038       0.117136932195       3.518206205505
 C          0.709957679907       1.422260208899       3.802843057813
 H          0.590618934922       2.324942463503       4.423028798565
 H          0.841549095026       0.563499799834       4.475922531241
 H         -0.239626183324       1.297174126278       3.259832504354
 C         -5.001133570074      -2.401249691012       3.194015305008
 H         -4.826729439573      -1.395747256135       3.613384803927
 H         -5.044628991251      -3.104878678454       4.037684952858
 H         -5.988979436789      -2.383719378132       2.710116184325
 C         -3.021545890679      -2.077163122422      -1.416206020189
 H         -2.326907797474      -1.227170333024      -1.542452984996
 H         -4.030161263414      -1.712112203351      -1.652409110386
 H         -2.735066465983      -2.838590167513      -2.155547848197
 C         -0.611110479370      -4.666860776778       2.194857795108
 H          0.334897949607      -4.110129922879       2.094026711048
 H         -0.498518813828      -5.575621446385       1.583901027770
 H         -0.721030641341      -4.966830169174       3.246062240973
 C          3.696715753039      -2.783099815675       0.239615883616
 H          4.756683369496      -2.910209725314       0.503005269318
 H          3.273287827091      -3.769863128107       0.006424477067
 H          3.178125460534      -2.413209164821       1.141131909692
 C          5.416905550142       1.178142627056      -2.342982272339
 H          6.278875248963       1.039528116801      -1.675051494686
 H          4.991590896354       2.174117804995      -2.139105062801
 H          5.790491398716       1.193491521437      -3.378649998270
 C          1.168251653176      -1.079235053883      -3.808026163331
 H          1.276927506191      -1.945085447077      -4.480939785153
 H          1.099744295634      -0.175226756357      -4.429353939258
 H          0.209126590084      -1.216943402314      -3.285974684764
